# Supplementary material for: Multivariate genomic architecture of cortical thickness and surface area at multiple levels of analysis
Source: Nat Commun. 2023 Feb 20;14:946. doi: 10.1038/s41467-023-36605-x (PMC9941500; doi:10.1038/s41467-023-36605-x)
Supplement: Supplementary file 4 — Supplementary Data 1-14 [file 41467_2023_36605_MOESM4_ESM.xlsx]

## Sheet: TableofContents
Table of Contents for Supplementary Data for Multivariate Genomic Architecture of Cortical Thickness and Surface Area at Genome-wide, Functional, and Transcriptomic Levels of Analysis. Note that all table titles are formatted as hyperlinks that will take you to the corresponding table when clicked on.
Supplementary Data 1. Exploratory Factor Analysis Standardized Loadings
Supplementary Data 2. Cortical Thickness Genomic SEM Confirmatory Factor Model Results in ENIGMA
Supplementary Data 3. Surface Area Genomic SEM Confirmatory Factor Model Results
Supplementary Data 4. Model Fit from Confirmatory Factor Models fit in Genomic SEM
Supplementary Data 5. Left Hemisphere Cortical Thickness Genomic SEM Confirmatory Factor Model Results in UK Biobank
Supplementary Data 6. Right Hemisphere Cortical Thickness Genomic SEM Confirmatory Factor Model Results in UK Biobank
Supplementary Data 7. Left Hemisphere Surface Area Genomic SEM Confirmatory Factor Model Results in UK Biobank
Supplementary Data 8. Right Hemisphere Surface Area Genomic SEM Confirmatory Factor Model Results in UK Biobank
Supplementary Data 9. Topographical Annotation
Supplementary Data 10. Stratified Genomic SEM Enrichment Results for Cortical Thickness
Supplementary Data 11. Stratified Genomic SEM Enrichment Results for Surface Area
Supplementary Data 12. Genetics Correlations with the UKB g-factor
Supplementary Data 13. Confirmatory Factor Results from Psychiatric Measurement Model
Supplementary Data 14. Genetics Correlations with the Psychiatric Factors

## Sheet: Supplementary Data 1
Supplementary Data 1. Exploratory Factor Analysis Standardized Loadings
	Cortical Thickness						Surface Area
	Factor1	Factor2	Factor3	Factor4	Factor5		Factor1	Factor2	Factor3	Factor4	Factor5
banks of the superior temporal sulcus	0.757585	-0.0674221	0.0379563	-0.259366	0.481453		-0.219566	1.04478	-0.187308	0.167374	0.00749099
caudal anterior cingulate	0.0725197	0.924245	-0.215564	0.0407638	-0.0738417		-0.120745	0.315131	0.00649663	0.779609	0.046967
caudal middle frontal	0.746633	-0.127411	0.418305	-0.0660219	-0.0288513		0.724333	-0.159451	0.0370539	0.227156	-0.0252127
cuneus	0.147898	-0.0784316	0.0371703	0.790282	-0.0287687		0.0361603	-0.123489	0.88847	0.154941	-0.0541698
entorhinal	-0.169236	0.170813	0.0649811	0.306562	0.135169		0.0797821	0.478985	0.0836064	0.0113261	-0.0147001
frontal pole	-0.0191615	0.233353	0.540791	0.128092	0.0614757		0.17376	0.327057	0.174743	0.0710554	0.0166926
fusiform	0.125401	0.0869786	0.186217	0.24827	0.438991		0.109086	0.712851	0.13637	-0.0731672	-0.022991
inferior parietal	0.77206	0.114356	-0.0421699	0.177622	0.0199835		-0.0329451	0.9358	-0.0766558	0.0719122	0.00131387
inferior temporal	0.147483	0.111388	0.0469486	0.239782	0.383068		-0.0926144	0.980186	-0.0737762	0.0661561	-0.0519982
insula	0.0648622	0.422798	0.234967	-0.0739704	0.252077		1.05927	0.0403334	-0.207428	-0.104931	0.20468
isthmus cingulate	0.284456	0.34134	0.101948	-0.0402349	-0.0360794		0.574131	0.145392	0.131477	-0.0356841	-0.0624286
lateral occipital	0.299627	-0.161194	0.104143	0.644534	0.070036		0.268648	-0.0175325	0.692007	-0.0219958	-0.00158947
lateral orbitofrontal	-0.187921	0.458142	0.489902	0.140007	0.0919127		0.760444	0.0875628	-0.0319838	0.0903176	0.245059
lingual	0.152284	-0.111689	0.227511	0.504991	0.136058		-0.204031	0.159441	0.996363	-0.119041	-0.0234825
medial orbitofrontal	-0.156981	0.647608	0.586479	-0.233705	0.0765852		0.61851	0.0643696	0.0355743	0.43434	0.547361
middle temporal	0.334384	0.0719165	0.0749271	0.0746036	0.444669		-0.0818665	0.984493	-0.0106869	0.0182567	0.0116881
paracentral	0.832446	0.051473	-0.0714871	0.0576598	0.00993432		0.572922	0.0121839	-0.0316509	0.346602	0.144544
parahippocampal	-0.197506	0.329167	-0.121529	0.413569	0.0262974		0.292367	0.696405	0.037568	-0.261022	0.161665
pars opercularis	0.509939	0.0253495	0.493137	-0.0713032	0.0692452		1.01691	-0.162983	-0.0839726	-0.0400835	0.0212585
pars orbitalis	0.0722989	0.0974391	0.442784	0.0788657	0.310693		0.588833	0.184249	0.115521	-0.049637	-0.00359745
pars triangularis	0.336793	0.0446057	0.529182	0.0240915	0.0697819		1.01153	-0.222339	-0.0414705	-0.118813	0.0123965
pericalcarine	0.209297	-0.180499	-0.216828	0.666387	0.175417		-0.168149	-0.245512	1.14618	0.00746313	0.0685382
postcentral	0.689585	-0.157491	-0.0428154	0.111877	0.192153		0.254918	0.523457	0.111433	0.0789511	-0.101426
posterior cingulate	0.326412	0.538722	0.00325008	0.00988495	-0.0500755		0.376666	0.349023	-0.114234	0.278318	-0.0882038
precentral	0.850048	0.0353483	-0.0460997	-0.0754529	0.134135		0.52665	0.102127	0.153022	0.134523	-0.0866326
precuneus	0.776586	0.0853785	0.178699	0.261499	-0.275939		0.427898	0.355854	0.202492	-0.06002	0.156885
rostral anterior cingulate	0.00201944	0.965009	0.106054	-0.199327	-0.0361219		0.343503	-0.026476	0.00470999	0.851135	0.373378
rostral middle frontal	0.260983	0.00756902	0.78661	0.0564233	-0.00284645		0.409274	0.184503	0.223083	0.136822	-0.0527031
superior frontal	0.585694	0.155593	0.303898	0.0573793	-0.0595244		0.641198	0.231348	0.0289019	0.109496	0.126953
superior parietal	0.81092	-0.0721411	0.127492	0.390883	-0.302137		0.337504	0.238413	0.404515	-0.0253214	0.110491
superior temporal	0.455199	-0.0608322	0.00878301	-0.00201184	0.497648		0.595994	0.378219	-0.0869767	-0.0253571	-0.03903
supramarginal	0.751995	0.043427	-0.0318157	0.060485	0.199396		0.421364	0.667656	-0.0956558	-0.132469	0.0197091
temporal pole	-0.137576	-0.0141224	0.0818707	0.19058	0.60894		0.10313	0.438476	0.033342	0.203209	0.0337247
transverse temporal	0.604621	0.0473851	-0.225409	0.0446153	0.305605		0.940754	-0.0509963	-0.13091	-0.104604	-0.125206
Note. Table presents the standardized loadings of the five-factor exploratory factor analyses fit to the 34 brain regions for cortical thickness and surface area using promax rotation in the factanal R package.

## Sheet: Supplementary Data 2
Supplementary Data 2. Cortical Thickness Genomic SEM Confirmatory Factor Model Results in ENIGMA
			Correlated Factor Model Results						Bifactor Model Results
Variable 1	Operator	Variable 2	Unstandardized Estimate	Unstandardized SE	Standardized Estimate	Standardized SE	p_value		Unstandardized Estimate	Unstandardized SE	Standardized Estimate	Standardized SE	p_value
F1	=~	banks of the superior temporal sulcus	0.351784	0.0239073	0.873941	0.0593932	5.20312e-49		0.142711	0.029689	0.35454	0.0737566	1.53314e-06
F1	=~	caudal middle frontal	0.353935	0.0223232	0.872774	0.0550471	1.29723e-56		0.147238	0.0244794	0.363079	0.060364	1.80145e-09
F1	=~	inferior parietal	0.424075	0.0221499	0.933998	0.0487837	1.05126e-81		0.160718	0.0235483	0.353973	0.0518634	8.79052e-12
F1	=~	paracentral	0.372399	0.0221574	0.826162	0.0491559	2.17012e-63		0.228412	0.0238407	0.50673	0.0528901	9.6336e-22
F1	=~	parsopercularis	0.355697	0.0225587	0.899461	0.057045	5.19965e-56		0.0590183	0.0231213	0.149244	0.0584673	0.0106936
F1	=~	postcentral	0.312855	0.0242572	0.753718	0.0584396	4.65702e-38		0.18907	0.0246556	0.455502	0.0593992	1.74094e-14
F1	=~	precentral	0.366966	0.0235533	0.848022	0.0544293	9.91729e-55		0.228062	0.0240989	0.527029	0.0556901	2.97625e-21
F1	=~	precuneus	0.419289	0.0212418	0.927041	0.0469652	9.99541e-87		0.166239	0.0218904	0.367554	0.0483992	3.09869e-14
F1	=~	superior frontal	0.386871	0.0218141	0.921714	0.0519717	2.25393e-70		0.0740493	0.0247356	0.176424	0.0589321	0.00275682
F1	=~	superior parietal	0.404452	0.0215439	0.876345	0.0466802	1.2472e-78		0.212003	0.0238455	0.45936	0.051667	6.07157e-19
F1	=~	supramarginal	0.457161	0.0240148	0.929959	0.0488509	8.47615e-81		0.173744	0.0262803	0.353432	0.0534594	3.81298e-11
F1	=~	transverse temporal	0.337138	0.0250512	0.715591	0.0531724	2.76467e-41		0.168599	0.0327293	0.357861	0.0694694	2.58664e-07
F2	=~	caudal anterior cingulate	0.246579	0.0266864	0.613815	0.0664309	2.46743e-20		0.30566	0.0444209	0.760888	0.110579	5.94395e-12
F2	=~	insula	0.348369	0.0269875	0.811789	0.0628877	4.02847e-38		0.122272	0.027603	0.284924	0.0643218	9.4376e-06
F2	=~	isthmus cingulate	0.294191	0.0282993	0.612195	0.0588893	2.59418e-25		0.102986	0.0318558	0.214306	0.06629	0.00122554
F2	=~	medial orbitofrontal	0.263063	0.0265268	0.724137	0.0730207	3.5161e-23		0.171658	0.0317549	0.472525	0.0874122	6.45488e-08
F2	=~	posterior cingulate	0.350432	0.0261606	0.773861	0.0577705	6.42952e-41		0.164802	0.0306813	0.363929	0.0677535	7.81262e-08
F2	=~	rostral anterior cingulate	0.229288	0.0288509	0.638206	0.0803043	1.90546e-15		0.278674	0.0426777	0.775676	0.118791	6.58888e-11
F3	=~	frontal pole	0.232799	0.0243961	0.790813	0.0828731	1.39477e-21		0.118781	0.0322453	0.403499	0.109537	0.000229889
F3	=~	lateral orbitofrontal	0.294897	0.0251689	0.758396	0.0647275	1.04602e-31		0.215159	0.0414257	0.553332	0.106536	2.05971e-07
F3	=~	pars orbitalis	0.312556	0.0237933	0.868266	0.0660967	2.03977e-39		0.153501	0.0312444	0.42642	0.0867956	8.97331e-07
F3	=~	pars triangularis	0.359171	0.0235536	0.917464	0.0601652	1.66974e-52		0.0762974	0.0295036	0.194894	0.0753638	0.00970853
F3	=~	rostral middle frontal	0.390374	0.023344	0.981228	0.0586766	8.96342e-63		0.119649	0.0274578	0.300745	0.0690168	1.3152e-05
F4	=~	cuneus	0.335651	0.0240415	0.808516	0.0579112	2.6845e-44		0.183456	0.0315583	0.441909	0.0760177	6.12803e-09
F4	=~	entorhinal	0.153407	0.02649	0.424978	0.0733845	6.99205e-09		0.0347344	0.0315599	0.0962236	0.0874294	0.271077
F4	=~	lateral occipital	0.401064	0.0225892	0.917622	0.0516833	1.5855e-70		0.130199	0.0280277	0.297892	0.0641265	3.39472e-06
F4	=~	lingual	0.386164	0.0233387	0.862198	0.0521089	1.709e-61		0.160211	0.0294189	0.357706	0.0656842	5.15626e-08
F4	=~	parahippocampal	0.139513	0.0292986	0.331303	0.0695758	1.9192e-06		0.105322	0.0370778	0.25011	0.0880492	0.00450341
F4	=~	pericalcarine	0.239617	0.0262881	0.650581	0.0713747	7.86619e-20		0.257699	0.0358044	0.699677	0.0972122	6.13648e-13
F5	=~	fusiform	0.343128	0.0232976	0.921183	0.0625462	4.25873e-49		0.0658399	0.0355598	0.176664	0.0954714	0.0640937
F5	=~	inferior temporal	0.300171	0.0257541	0.779826	0.0669077	2.15744e-31		0.0868345	0.0414102	0.225399	0.107592	0.0359993
F5	=~	middle temporal	0.372618	0.0244979	0.869854	0.0571888	3.02485e-52		0.0882185	0.040218	0.205771	0.0939025	0.0282708
F5	=~	superior temporal	0.408311	0.0243622	0.811454	0.0484161	4.78472e-63		0.0797262	0.0403199	0.158468	0.0801521	0.0480033
F5	=~	temporal pole	0.171373	0.0257804	0.596456	0.0897272	2.98243e-11		0.240736	0.0856599	0.838521	0.298589	0.00494845
banks of the superior temporal sulcus	~~	banks of the superior temporal sulcus	0.0382751	0.0106634	0.236227	0.0658125	0.000331452		0.0391634	0.011384	0.241709	0.0702601	0.000581281
caudal anterior cingulate	~~	caudal anterior cingulate	0.100575	0.0149198	0.623231	0.092454	1.57304e-11		0.030309	0.0240494	0.18781	0.149029	0.207567
caudal middle frontal	~~	caudal middle frontal	0.0391836	0.00763064	0.238266	0.0464	2.82096e-07		0.0397501	0.00688661	0.24171	0.0418757	7.82981e-09
cuneus	~~	cuneus	0.0596834	0.0109611	0.346302	0.0635998	5.17999e-08		0.0543943	0.010025	0.315614	0.0581682	5.76725e-08
entorhinal	~~	entorhinal	0.10677	0.0149532	0.819393	0.114757	9.31425e-13		0.109845	0.0148408	0.842993	0.113894	1.34595e-13
frontalpole	~~	frontalpole	0.0324635	0.0110068	0.374625	0.127013	0.00318389		0.0285536	0.0105061	0.329495	0.121235	0.00657136
fusiform	~~	fusiform	0.0210093	0.00807035	0.151424	0.0581663	0.009234		0.024873	0.00733328	0.179295	0.0528582	0.000694366
inferior parietal	~~	inferior parietal	0.0263152	0.00664033	0.127648	0.0322104	7.40345e-05		0.0304524	0.00646486	0.147716	0.0313592	2.47163e-06
inferior temporal	~~	inferior temporal	0.0580611	0.00937779	0.391873	0.0632935	5.96525e-10		0.057468	0.00809907	0.387942	0.0546729	1.28762e-12
insula	~~	insula	0.062798	0.0120296	0.340999	0.0653217	1.78635e-07		0.0845073	0.0106983	0.458882	0.0580927	2.80878e-15
isthmus cingulate	~~	isthmus cingulate	0.144381	0.0171212	0.625218	0.0741406	3.37291e-17		0.160052	0.0160583	0.693081	0.0695379	2.1267e-23
lateral occipital	~~	lateral occipital	0.030177	0.0103577	0.157971	0.0542203	0.00357406		0.0507899	0.00865975	0.265875	0.045332	4.4897e-09
lateral orbitofrontal	~~	lateral orbitofrontal	0.0642347	0.00982266	0.424837	0.0649651	6.17503e-11		0.0361948	0.0157113	0.239385	0.103911	0.0212368
lingual	~~	lingual	0.051477	0.0110978	0.256616	0.0553232	3.50984e-06		0.0605851	0.00911904	0.30202	0.0454588	3.05696e-11
medial orbitofrontal	~~	medial orbitofrontal	0.0627688	0.0118069	0.475627	0.0894658	1.05903e-07		0.0581864	0.0132261	0.440904	0.10022	1.0857e-05
middle temporal	~~	middle temporal	0.0446554	0.00833562	0.243355	0.0454258	8.45344e-08		0.0473445	0.0081066	0.258067	0.0441723	5.21244e-09
paracentral	~~	paracentral	0.0645018	0.00951307	0.317457	0.0468202	1.19896e-11		0.0459744	0.00773377	0.226271	0.0380631	2.77083e-09
parahippocampal	~~	parahippocampal	0.157864	0.0165282	0.890238	0.0932067	1.28173e-21		0.15191	0.0171267	0.856663	0.0965819	7.32712e-19
pars opercularis	~~	parsopercularis	0.0298646	0.00777385	0.19097	0.0497098	0.000122194		0.0356999	0.0078121	0.228283	0.0499543	4.88132e-06
pars orbitalis	~~	parsorbitalis	0.0318923	0.00916956	0.246118	0.0707619	0.000505058		0.0258004	0.00886034	0.199103	0.0683756	0.00359239
pars triangularis	~~	parstriangularis	0.0242546	0.00858942	0.158262	0.0560454	0.00474621		0.0382642	0.00789388	0.249672	0.0515071	1.25139e-06
pericalcarine	~~	pericalcarine	0.0782374	0.0147524	0.576745	0.108751	1.13688e-07		0.0293422	0.0174018	0.216302	0.128281	0.091765
postcentral	~~	postcentral	0.0744148	0.00993149	0.431909	0.0576431	6.74121e-14		0.0626932	0.00905077	0.363876	0.0525313	4.30355e-12
posterior cingulate	~~	posterior cingulate	0.0822578	0.0137774	0.401139	0.0671868	2.36523e-09		0.0950339	0.0125358	0.463445	0.0611319	3.42848e-14
precentral	~~	precentral	0.0525928	0.00832492	0.28086	0.0444573	2.65804e-10		0.0335507	0.00693295	0.17917	0.0370237	1.30293e-06
precuneus	~~	precuneus	0.0287605	0.00693679	0.140595	0.0339102	3.38216e-05		0.0314157	0.00596836	0.153575	0.0291761	1.41175e-07
rostral anterior cingulate	~~	rostral anterior cingulate	0.0765019	0.0131254	0.592693	0.101688	5.59119e-09		0.0185871	0.0218376	0.143985	0.169189	0.394684
rostral middle frontal	~~	rostral middle frontal	0.00588649	0.00735917	0.0371943	0.0464951	0.423777		0.0166504	0.00615798	0.105197	0.038906	0.00685349
superior frontal	~~	superior frontal	0.0265039	0.0069951	0.150443	0.0397059	0.000151303		0.0343639	0.00704872	0.195058	0.0400101	1.087e-06
superiorparietal	~~	superior parietal	0.0494204	0.00751874	0.232019	0.035299	4.93233e-11		0.0400855	0.00572038	0.188194	0.0268561	2.42638e-12
superior temporal	~~	superior temporal	0.0864767	0.0110805	0.341542	0.0437626	5.97682e-15		0.0922776	0.010139	0.364445	0.0400482	8.92651e-20
supramarginal	~~	supramarginal	0.0326673	0.00665396	0.135177	0.027534	9.13338e-07		0.0370043	0.00530245	0.153123	0.0219415	2.97899e-12
temporal pole	~~	temporal pole	0.0531836	0.0126708	0.644229	0.153488	2.70083e-05		0.000101	0.0397725	9.97114e-05	0.482954	0.997974
transverse temporal	~~	transverse temporal	0.108304	0.0125765	0.48793	0.0566595	7.20452e-18		0.103597	0.0118571	0.466725	0.0534187	2.3918e-18
rostral anterior cingulate	~~	lateral orbitofrontal	0.0391006	0.00790202	0.27989	0.0565643	7.49138e-07		0.0501782	0.0086759	0.359186	0.0621039	7.3106e-09
rostral anterior cingulate	~~	parahippocampal	0.0340873	0.0100988	0.225311	0.0667514	0.000737128		0.0333806	0.0100176	0.22064	0.0662146	0.000861623
medial orbitofrontal	~~	rostral anterior cingulate	0.043145	0.00924138	0.330575	0.0708071	3.0315e-06		0.0174823	0.0110887	0.133944	0.0849612	0.114889
isthmus cingulate	~~	posterior cingulate	0.0503386	0.011326	0.231324	0.0520469	8.8086e-06		0.0657888	0.0104792	0.302324	0.0481555	3.42826e-10
caudal anterior cingulate	~~	parahippocampal	0.0354624	0.0104289	0.209633	0.0616497	0.000672892		0.0348034	0.0105003	0.205737	0.0620716	0.000918023
caudal anterior cingulate	~~	rostral anterior cingulate	0.0481001	0.0106395	0.333277	0.0737195	6.1582e-06		-0.0156933	0.0174339	-0.108747	0.120799	0.368035
transverse temporal	~~	superior temporal	0.0569871	0.00879456	0.240384	0.0370974	9.18417e-11		0.0595542	0.00949723	0.251213	0.0400615	3.59451e-10
medial orbitofrontal	~~	lateral orbitofrontal	0.0542902	0.00816102	0.384333	0.0577738	2.88373e-11		0.0663072	0.00910457	0.469404	0.0644534	3.26839e-13
F1	~~	F2	0.709417	0.0385009	0.709417	0.0385009	8.13124e-76		-	-	-	-	-
F1	~~	F3	0.801326	0.0257244	0.801327	0.0257244	5.00353e-213		-	-	-	-	-
F1	~~	F4	0.825439	0.0270962	0.825439	0.0270962	8.00392e-204		-	-	-	-	-
F1	~~	F5	0.875163	0.0271586	0.875163	0.0271586	8.10244e-228		-	-	-	-	-
F2	~~	F3	0.866236	0.034723	0.866236	0.034723	2.29929e-137		-	-	-	-	-
F2	~~	F4	0.65583	0.0495194	0.655829	0.0495194	4.89422e-40		-	-	-	-	-
F2	~~	F5	0.808038	0.0415947	0.808037	0.0415947	4.6132e-84		-	-	-	-	-
F3	~~	F4	0.747928	0.0424609	0.747928	0.0424609	1.90627e-69		-	-	-	-	-
F3	~~	F5	0.863102	0.0341431	0.863102	0.0341431	5.44325e-141		-	-	-	-	-
F4	~~	F5	0.816911	0.0349693	0.816911	0.0349693	1.06963e-120		-	-	-	-	-
General Factor	=~	banks of the superior temporal sulcus	-	-	-	-	-		0.320152	0.0235909	0.795357	0.0586072	5.95236e-42
General Factor	=~	caudal anterior cingulate	-	-	-	-	-		0.194008	0.0256725	0.482948	0.063907	4.12335e-14
General Factor	=~	caudal middle frontal	-	-	-	-	-		0.320974	0.0236959	0.791495	0.058432	8.41563e-42
General Factor	=~	cuneus	-	-	-	-	-		0.290335	0.0244326	0.699359	0.0588533	1.4489e-32
General Factor	=~	entorhinal	-	-	-	-	-		0.138752	0.0249544	0.38438	0.0691303	2.69417e-08
General Factor	=~	frontal pole	-	-	-	-	-		0.209753	0.0235484	0.712527	0.0799937	5.22965e-19
General Factor	=~	fusiform	-	-	-	-	-		0.330966	0.0223407	0.888535	0.0599774	1.18155e-49
General Factor	=~	inferior parietal	-	-	-	-	-		0.387134	0.02283	0.852635	0.0502814	1.7007e-64
General Factor	=~	inferior temporal	-	-	-	-	-		0.288366	0.0251651	0.749166	0.0653774	2.12025e-30
General Factor	=~	insula	-	-	-	-	-		0.291035	0.0254696	0.678185	0.0593507	3.07405e-30
General Factor	=~	isthmus cingulate	-	-	-	-	-		0.2455	0.0263598	0.510873	0.0548534	1.2377e-20
General Factor	=~	lateral occipital	-	-	-	-	-		0.351123	0.0233011	0.803359	0.0533122	2.59276e-51
General Factor	=~	lateral orbitofrontal	-	-	-	-	-		0.262127	0.0245864	0.674121	0.0632297	1.54172e-26
General Factor	=~	lingual	-	-	-	-	-		0.338153	0.0236436	0.755001	0.0527896	2.12304e-46
General Factor	=~	medial orbitofrontal	-	-	-	-	-		0.210518	0.0251104	0.579497	0.0691218	5.129e-17
General Factor	=~	middle temporal	-	-	-	-	-		0.358291	0.0243141	0.836415	0.0567597	3.7877e-49
General Factor	=~	paracentral	-	-	-	-	-		0.324093	0.023778	0.718995	0.0527511	2.6574e-42
General Factor	=~	parahippocampal	-	-	-	-	-		0.119687	0.0279455	0.284222	0.0663626	1.84502e-05
General Factor	=~	parsopercularis	-	-	-	-	-		0.342347	0.023388	0.865704	0.0591419	1.61309e-48
General Factor	=~	parsorbitalis	-	-	-	-	-		0.283232	0.0232584	0.786806	0.064611	4.09223e-34
General Factor	=~	parstriangularis	-	-	-	-	-		0.330413	0.0231039	0.844005	0.0590165	2.15176e-46
General Factor	=~	pericalcarine	-	-	-	-	-		0.199756	0.0258872	0.542356	0.0702861	1.1966e-14
General Factor	=~	postcentral	-	-	-	-	-		0.271757	0.0255759	0.654708	0.0616165	2.26732e-26
General Factor	=~	posterior cingulate	-	-	-	-	-		0.287867	0.0257731	0.635697	0.0569148	5.76569e-29
General Factor	=~	precentral	-	-	-	-	-		0.318895	0.024447	0.736933	0.0564946	6.84636e-39
General Factor	=~	precuneus	-	-	-	-	-		0.381461	0.0228432	0.843404	0.050506	1.33071e-62
General Factor	=~	rostral anterior cingulate	-	-	-	-	-		0.181188	0.0276269	0.504322	0.0768973	5.43959e-11
General Factor	=~	rostral middle frontal	-	-	-	-	-		0.356808	0.0227852	0.896858	0.057272	2.856e-55
General Factor	=~	superior frontal	-	-	-	-	-		0.369223	0.022476	0.879668	0.0535486	1.21625e-60
General Factor	=~	superior parietal	-	-	-	-	-		0.35773	0.0232577	0.77511	0.0503935	2.19002e-53
General Factor	=~	superior temporal	-	-	-	-	-		0.393142	0.024011	0.781309	0.0477182	2.96051e-60
General Factor	=~	supramarginal	-	-	-	-	-		0.417699	0.0245033	0.849684	0.0498447	3.70263e-65
General Factor	=~	temporal pole	-	-	-	-	-		0.158992	0.0251802	0.553358	0.0876385	2.71604e-10
General Factor	=~	transverse temporal	-	-	-	-	-		0.299905	0.0247234	0.636562	0.0524765	7.2885e-34
Note. Table presents confirmatory factor analysis results for cortical thickness specified based on the five-factor exploratory factor analysis results presented in Table S1. Results for the five-factor correlated factors model include the correlations among the five factors, while results for the bifactor model include the factor loadings on the general factor. Unstandardized estimates and stand…

## Sheet: Supplementary Data 3
Supplementary Data 3. Surface Area Genomic SEM Confirmatory Factor Model Results
			Correlated Factor Model Results						Bifactor Model Results
Variable 1	Operator	Variable 2	Unstandardized Estimate	Unstandardized SE	Standardized Estimate	Standardized SE	p_value		Unstandardized Estimate	Unstandardized SE	Standardized Estimate	Standardized SE	p_value
F1	=~	caudal middle frontal	0.359233	0.0239424	0.750559	0.0500204	6.90709e-51		0.0827151	0.0266826	0.172805	0.0557456	0.00193543
F1	=~	insula	0.40454	0.02576	0.772148	0.0491645	1.41602e-55		0.267139	0.0303307	0.509816	0.0578962	1.27902e-18
F1	=~	isthmus cingulate	0.354165	0.0244026	0.787282	0.054245	9.96884e-48		0.0916877	0.0255234	0.203831	0.0567399	0.000327772
F1	=~	lateral orbitofrontal	0.432337	0.0241669	0.816777	0.0456495	1.42014e-71		0.137779	0.0238374	0.260279	0.0450158	7.47166e-09
F1	=~	paracentral	0.341143	0.0240105	0.769885	0.0541799	8.16709e-46		0.0446271	0.0273615	0.100706	0.0617461	0.102886
F1	=~	pars opercularis	0.311195	0.023705	0.722561	0.055036	2.28076e-39		0.191068	0.0295627	0.443591	0.0686292	1.02551e-10
F1	=~	pars orbitalis	0.382842	0.0245754	0.809233	0.0519447	1.02275e-54		0.0898004	0.0276837	0.189819	0.0585156	0.00117949
F1	=~	pars triangularis	0.299912	0.0246797	0.635116	0.05226	5.58767e-34		0.225525	0.0339304	0.477507	0.0718387	2.99791e-11
F1	=~	posteriorcingulate	0.382009	0.0241515	0.82127	0.0519325	2.36909e-56		0.0622225	0.0248021	0.133797	0.0533297	0.0121155
F1	=~	precentral	0.394881	0.0251411	0.842823	0.0536589	1.36398e-55		0.0217384	0.0270296	0.0463979	0.0577013	0.421256
F1	=~	precuneus	0.438854	0.0222228	0.837892	0.0424278	8.35107e-87		0.00833579	0.0238386	0.0159154	0.0455239	0.726582
F1	=~	rostral middle frontal	0.44347	0.0228083	0.863838	0.0444327	3.31635e-84		-0.0188418	0.023945	-0.0367048	0.0466478	0.431354
F1	=~	superior frontal	0.453306	0.0230641	0.926288	0.0471252	5.32937e-86		0.0563093	0.0219766	0.115056	0.0449058	0.0103998
F1	=~	superior temporal	0.45777	0.0254333	0.838564	0.0465954	1.98793e-72		0.0317443	0.0271158	0.0581594	0.0496849	0.241721
F1	=~	transverse temporal	0.353125	0.0238163	0.681914	0.0459909	9.79502e-50		0.155051	0.0300807	0.299442	0.058117	2.54291e-07
F2	=~	banks of the superior temporal sulcus	0.331469	0.0255201	0.743868	0.0572815	1.4203e-38		0.229279	0.0260082	0.514588	0.0583744	1.19e-18
F2	=~	entorhinal	0.279522	0.0259829	0.633325	0.0588697	5.43869e-27		0.11545	0.0274719	0.261585	0.0622532	2.63991e-05
F2	=~	frontal pole	0.237446	0.0227761	0.686278	0.0658278	1.90195e-25		0.0332973	0.0241568	0.0962316	0.0698038	0.168085
F2	=~	fusiform	0.444033	0.0234011	0.868697	0.0457801	2.75154e-80		0.174999	0.0215987	0.342356	0.0422526	5.39407e-16
F2	=~	inferior parietal	0.441799	0.0230077	0.854617	0.0445083	3.54544e-82		0.22131	0.0230815	0.428115	0.0446679	8.96273e-22
F2	=~	inferior temporal	0.437809	0.0224297	0.855383	0.0438263	7.54713e-85		0.270067	0.0227721	0.527685	0.0445004	1.91989e-32
F2	=~	middle temporal	0.448494	0.0243814	0.870092	0.0473047	1.44276e-75		0.23765	0.0239314	0.461071	0.0464272	3.0671e-23
F2	=~	parahippocampal	0.351949	0.0243248	0.767211	0.053026	1.9093e-47		0.135627	0.027211	0.295653	0.0593291	6.22014e-07
F2	=~	postcentral	0.478738	0.0220541	0.938154	0.0432152	1.7451e-104		0.108589	0.0225258	0.212795	0.0441274	1.43086e-06
F2	=~	supramarginal	0.420837	0.024608	0.883836	0.0516728	1.44341e-65		0.148131	0.0244051	0.311059	0.0512871	1.2816e-09
F2	=~	temporal pole	0.302506	0.0249061	0.711195	0.0585526	6.03344e-34		0.10071	0.0250806	0.236769	0.0589538	5.93342e-05
F3	=~	cuneus	0.398368	0.0253071	0.817061	0.0519052	7.87202e-56		0.349047	0.0520135	0.716126	0.106735	1.93693e-11
F3	=~	lateral occipital	0.456448	0.0235636	0.867208	0.0447666	1.35875e-83		0.214972	0.0342269	0.408319	0.0650353	3.36903e-10
F3	=~	lingual	0.366418	0.0250712	0.708379	0.0484745	2.24908e-48		0.414591	0.0600206	0.801729	0.116095	4.93335e-12
F3	=~	pericalcarine	0.293123	0.0287364	0.52066	0.0510427	1.97462e-24		0.434863	0.0923472	0.772527	0.164087	2.48927e-06
F3	=~	superiorparietal	0.487722	0.0246593	0.940847	0.0475675	4.5635e-87		0.102873	0.0224843	0.198416	0.0433761	4.7553e-06
F4	=~	caudal anterior cingulate	0.432705	0.0254844	0.910263	0.0548169	1.16996e-64		0.213426	0.353763	0.448975	0.744197	0.546309
F4	=~	rostral anterior cingulate	0.432705	0.0256952	0.910263	0.0526652	1.24419e-63		0.213426	0.353763	0.448975	0.744197	0.546309
F5	=~	medial orbitofrontal	0.487117	0.0232421	1	0.0477135	1.57381e-97		0.213442	0.0170938	0.438173	0.0350779	8.8457e-36
banks of the superior temporal sulcus	~~	banks of the superior temporal sulcus	0.0886506	0.0125876	0.44666	0.0634066	1.88584e-12		0.0608728	0.0123194	0.306629	0.0620593	7.76355e-07
caudalanteriorcingulate	~~	caudal anterior cingulate	0.0300298	0.0105543	0.171426	0.0474571	0.00443738		0.0540491	0.088258	0.25685	0.419415	0.540274
caudalmiddlefrontal	~~	caudal middle frontal	0.100069	0.0107061	0.436661	0.0467212	9.02811e-21		0.0996274	0.0109001	0.434831	0.0475742	6.24128e-20
cuneus	~~	cuneus	0.0790144	0.0132275	0.332411	0.0556459	2.3224e-09		0.000100586	0.0340845	9.97857e-05	0.143513	0.997645
entorhinal	~~	entorhinal	0.116658	0.0135614	0.598899	0.0696217	7.82112e-18		0.117002	0.0132774	0.600658	0.0681625	1.22761e-18
frontalpole	~~	frontal pole	0.0633441	0.0128958	0.529022	0.107714	9.01562e-07		0.0677484	0.0128638	0.565869	0.107445	1.3897e-07
fusiform	~~	fusiform	0.0641193	0.0101592	0.245365	0.0388783	2.76377e-10		0.067245	0.00927701	0.257363	0.0355054	4.21202e-13
inferiorparietal	~~	inferior parietal	0.0720417	0.0102786	0.269629	0.0384635	2.4019e-12		0.059638	0.0096727	0.223173	0.0361964	7.02187e-10
inferior temporal	~~	inferior temporal	0.0702573	0.00943561	0.26832	0.0360247	9.62322e-14		0.0383549	0.00907796	0.14643	0.0346574	2.3888e-05
insula	~~	insula	0.110915	0.011208	0.403787	0.0408079	4.32776e-23		0.0584034	0.0131738	0.212711	0.0479801	9.27985e-06
isthmus cingulate	~~	isthmus cingulate	0.0769071	0.0104481	0.380187	0.051633	1.82684e-13		0.0756521	0.0105857	0.373887	0.0523167	8.89535e-13
lateral occipital	~~	lateral occipital	0.0687074	0.0123567	0.24795	0.0446004	2.69259e-08		0.0790776	0.0154021	0.2855	0.0555891	2.83354e-07
lateral orbitofrontal	~~	lateral orbitofrontal	0.0932993	0.0101044	0.332876	0.0360502	2.61965e-20		0.0869932	0.0103617	0.310452	0.0369779	4.63463e-17
lingual	~~	lingual	0.133264	0.0151235	0.498199	0.0565314	1.23212e-18		9.95342e-05	0.0455151	9.99069e-05	0.170268	0.998255
middle temporal	~~	middle temporal	0.0645231	0.00935178	0.24294	0.0352039	5.21655e-12		0.0478688	0.00766145	0.180182	0.0288383	4.1573e-10
paracentral	~~	paracentral	0.0799984	0.0103149	0.407277	0.0525205	8.79407e-15		0.0813532	0.0102912	0.414271	0.0524054	2.67694e-15
parahippocampal	~~	parahippocampal	0.0865705	0.0128583	0.411387	0.0611035	1.66577e-11		0.0889253	0.0123822	0.422571	0.0588401	6.88574e-13
pars opercularis	~~	pars opercularis	0.0886865	0.011872	0.477906	0.0639884	8.00699e-14		0.0620181	0.0127934	0.334277	0.0689564	1.24924e-06
pars orbitalis	~~	pars orbitalis	0.0772397	0.0106551	0.345142	0.0476023	4.19554e-13		0.0766317	0.0103931	0.342399	0.0464377	1.66439e-13
pars triangularis	~~	pars triangularis	0.133117	0.0134721	0.596627	0.0603931	5.0354e-23		0.0931228	0.0150504	0.417472	0.0674714	6.11687e-10
pericalcarine	~~	pericalcarine	0.231014	0.0230407	0.728913	0.072692	1.16773e-23		0.0650846	0.0742803	0.205232	0.234475	0.380919
postcentral	~~	postcentral	0.0312151	0.00884872	0.119867	0.033982	0.000419279		0.0484506	0.00860101	0.186058	0.0330293	1.76968e-08
posterior cingulate	~~	posterior cingulate	0.0703426	0.00957859	0.325516	0.0442984	2.07728e-13		0.0721323	0.00957882	0.333524	0.0442903	5.05838e-14
precentral	~~	precentral	0.063583	0.00936966	0.28965	0.0426828	1.15247e-11		0.0652454	0.00942653	0.297227	0.0429428	4.4699e-12
precuneus	~~	precuneus	0.0817303	0.00908119	0.297937	0.0331006	2.25795e-19		0.0818061	0.00929509	0.29821	0.0338837	1.35601e-18
rostralanteriorcingulate	~~	rostral anterio rcingulate	0.0477897	0.00751937	0.171422	0.0326356	2.0769e-10		0.0188636	0.176708	0.0724965	NaN	0.914987
rostral middle frontal	~~	rostral middle frontal	0.0668426	0.00768514	0.253784	0.0291683	3.38847e-18		0.0644301	0.0078556	0.244509	0.0298116	2.36793e-16
superior frontal	~~	superior frontal	0.0340369	0.00568548	0.14199	0.0237309	2.14224e-09		0.0366394	0.00574041	0.152968	0.023966	1.73977e-10
superior parietal	~~	superior parietal	0.030856	0.0122927	0.114807	0.0457451	0.0120697		0.0781189	0.0109551	0.290708	0.040767	9.97771e-13
superior temporal	~~	superior temporal	0.0883622	0.0140057	0.296811	0.0470272	2.80803e-10		0.0912228	0.0138839	0.306203	0.0466033	5.01742e-11
supramarginal	~~	supramarginal	0.0496779	0.00962614	0.218835	0.0424448	2.45997e-07		0.0560109	0.0098893	0.246981	0.0436071	1.4807e-08
tempora lpole	~~	temporal pole	0.0894129	0.0129089	0.494202	0.0713483	4.31547e-12		0.0933463	0.0128887	0.515945	0.0712387	4.4056e-13
transverse temporal	~~	transverse temporal	0.143421	0.0163749	0.534994	0.0610794	1.97741e-18		0.130372	0.0161412	0.486249	0.0602018	6.63862e-16
cuneus	~~	lingual	0.0543062	0.00974264	0.215392	0.0386352	2.48854e-08		-0.0500101	0.037415	-0.198604	0.148496	0.181342
banks of the superior temporal sulcus	~~	inferior parietal	0.0498632	0.00846984	0.216568	0.0367736	3.9292e-09		0.0293969	0.00801647	0.127631	0.0348051	0.000245349
lateral occipital	~~	pericalcarine	0.0643534	0.0105269	0.217171	0.0355231	9.76318e-10		0.00708402	0.0144795	0.0239451	0.048872	0.624669
superior temporal	~~	transverse temporal	0.0791995	0.0131484	0.280361	0.0465353	1.70653e-09		0.082998	0.0134947	0.293669	0.0477292	7.72831e-10
parsopercularis	~~	parstriangularis	0.0672853	0.00931251	0.330621	0.0457741	5.00136e-13		0.0345787	0.0101471	0.169976	0.0498802	0.00065504
cuneus	~~	pericalcarine	0.103719	0.0133024	0.377889	0.0484616	6.33969e-15		-0.0165869	0.0486716	-0.0606533	0.177445	0.733261
lingual	~~	pericalcarine	0.128233	0.0158602	0.440419	0.054464	6.20449e-16		-0.0223187	0.0556073	-0.0768425	0.191089	0.688154
F1	~~	F2	0.887973	0.0148708	0.887972	0.0148709	< 5e-300		-	-	-	-	-
F1	~~	F3	0.84177	0.0211806	0.841773	0.021181	< 5e-300		-	-	-	-	-
F1	~~	F4	0.854204	0.0218363	0.856327	0.0218019	< 5e-300		-	-	-	-	-
F1	~~	F5	0.894941	0.0167781	0.894947	0.016778	< 5e-300		-	-	-	-	-
F2	~~	F3	0.782124	0.0248898	0.782133	0.0248897	9.65394e-217		-	-	-	-	-
F2	~~	F4	0.795075	0.0260163	0.796108	0.0259654	4.07863e-205		-	-	-	-	-
F2	~~	F5	0.798538	0.0232042	0.798538	0.023204	1.58238e-259		-	-	-	-	-
F3	~~	F4	0.712901	0.0330696	0.714195	0.0329957	4.49363e-103		-	-	-	-	-
F3	~~	F5	0.736423	0.0318884	0.736429	0.0318884	5.3486e-118		-	-	-	-	-
F4	~~	F5	0.851526	0.0279904	0.85588	0.0278478	2.80161e-203		-	-	-	-	-
General Factor	=~	bankssts	-	-	-	-	-		0.291686	0.0259461	0.654653	0.0582445	2.53571e-29
General Factor	=~	caudalanteriorcingulate	-	-	-	-	-		0.343021	0.024372	0.735916	0.0524671	5.45807e-45
General Factor	=~	caudalmiddlefrontal	-	-	-	-	-		0.350212	0.0241399	0.731647	0.0504295	1.08469e-47
General Factor	=~	cuneus	-	-	-	-	-		0.34049	0.0252802	0.698358	0.0518487	2.39203e-41
General Factor	=~	entorhinal	-	-	-	-	-		0.253888	0.0259644	0.575252	0.0588387	1.39543e-22
General Factor	=~	frontalpole	-	-	-	-	-		0.225538	0.0225597	0.651821	0.0652074	1.56434e-23
General Factor	=~	fusiform	-	-	-	-	-		0.404246	0.0235833	0.790841	0.0461442	7.31403e-66
General Factor	=~	inferiorparietal	-	-	-	-	-		0.398261	0.0239451	0.770419	0.0463236	4.07053e-62
General Factor	=~	inferiortemporal	-	-	-	-	-		0.388128	0.0233689	0.758366	0.0456646	6.02569e-62
General Factor	=~	insula	-	-	-	-	-		0.380527	0.0262702	0.726207	0.050127	1.5047e-47
General Factor	=~	isthmuscingulate	-	-	-	-	-		0.34392	0.0246505	0.764569	0.0548008	3.06452e-44
General Factor	=~	lateraloccipital	-	-	-	-	-		0.389566	0.0229673	0.740118	0.043635	1.57489e-64
General Factor	=~	lateralorbitofrontal	-	-	-	-	-		0.417418	0.0248543	0.788545	0.0469495	2.67337e-63
General Factor	=~	lingual	-	-	-	-	-		0.310065	0.0246323	0.599472	0.0476265	2.4662e-36
General Factor	=~	medialorbitofrontal	-	-	-	-	-		0.437865	0.023913	0.898891	0.0491012	6.78879e-75
General Factor	=~	middletemporal	-	-	-	-	-		0.40165	0.0256053	0.779251	0.0496942	1.87899e-55
General Factor	=~	paracentral	-	-	-	-	-		0.336202	0.0239982	0.758675	0.0541569	1.36398e-44
General Factor	=~	parahippocampal	-	-	-	-	-		0.321121	0.024403	0.700013	0.0531979	1.50898e-39
General Factor	=~	parsopercularis	-	-	-	-	-		0.294964	0.0241828	0.684799	0.0561434	3.21502e-34
General Factor	=~	parsorbitalis	-	-	-	-	-		0.372977	0.0246099	0.788397	0.0520233	6.9621e-52
General Factor	=~	parstriangularis	-	-	-	-	-		0.281211	0.0253578	0.595412	0.0536894	1.40756e-28
General Factor	=~	pericalcarine	-	-	-	-	-		0.250488	0.0273296	0.44494	0.0485416	4.9344e-20
General Factor	=~	postcentral	-	-	-	-	-		0.447396	0.0222691	0.876732	0.043665	8.94464e-90
General Factor	=~	posteriorcingulate	-	-	-	-	-		0.374525	0.0245716	0.805341	0.0528371	1.85423e-52
General Factor	=~	precentral	-	-	-	-	-		0.392168	0.0247471	0.837031	0.0528177	1.4744e-56
General Factor	=~	precuneus	-	-	-	-	-		0.438689	0.0222031	0.837578	0.0424015	6.84633e-87
General Factor	=~	rostralanteriorcingulate	-	-	-	-	-		0.413049	0.0235943	0.852012	0.0480063	1.2828e-68
General Factor	=~	rostralmiddlefrontal	-	-	-	-	-		0.445784	0.022596	0.868414	0.0440023	1.22851e-86
General Factor	=~	superiorfrontal	-	-	-	-	-		0.446892	0.0231561	0.913123	0.0473128	5.4637e-83
General Factor	=~	superiorparietal	-	-	-	-	-		0.424296	0.0235587	0.818488	0.0454448	1.62039e-72
General Factor	=~	superiortemporal	-	-	-	-	-		0.453526	0.0254077	0.830912	0.046547	2.89487e-71
General Factor	=~	supramarginal	-	-	-	-	-		0.385783	0.0250028	0.8101	0.0524889	1.03564e-53
General Factor	=~	temporalpole	-	-	-	-	-		0.27827	0.0245727	0.654214	0.0577782	9.93866e-30
General Factor	=~	transversetemporal	-	-	-	-	-		0.337202	0.0241265	0.651218	0.0466115	2.17199e-44
Note. Table presents confirmatory factor analysis results for surface area specified based on the five-factor exploratory factor analysis results presented in Table S1. Results for the five-factor correlated factors model include the correlations among the five factors, while results for the bifactor model include the factor loadings on the general factor. Unstandardized estimates and standard er…

## Sheet: Supplementary Data 4
Supplementary Data 4. Model Fit from Confirmatory Factor Models fit in Genomic SEM
	Cortical Thickness				Surface Area
	AIC	CFI	SRMR		AIC	CFI	SRMR
	ENIGMA Summary Statisitcs
Common Factor	83732.6	0.907	0.093		179949	0.826	0.076
5 Correlated Factors	53570.8	0.940	0.070		123370	0.881	0.064
Bifactor Model	36604.6	0.959	0.070		52771.5	0.949	0.050
5 Correlated Factors with Residual Covariances	42222.0	0.953	0.065		60940.9	0.941	0.057
Bifactor Model with Residual Covariances	33065.3	0.964	0.063		46120.3	0.956	0.048
	UK Biobank: Left Hemisphere
5 Correlated Factors with Residual Covariances	24735.4	0.928	0.065		69984.8	0.920	0.073
Bifactor Model with Residual Covariances	15659.5	0.956	0.060		42431.8	0.952	0.058
	UK Biobank: Right Hemisphere
5 Correlated Factors with Residual Covariances	48639.20	0.926	0.066		80619	0.856	0.069
Bifactor Model with Residual Covariances	41124.5	0.937	0.061		35370.3	0.939	0.058
Note. AIC = Akaike Information Criteria; CFI = Comparative Fit Index; SRMR = Standardized Root Mean Square Residual

## Sheet: Supplementary Data 5
Supplementary Data 5. Left Hemisphere Cortical Thickness Genomic SEM Confirmatory Factor Model Results in UK Biobank
			Correlated Factor Model Results						Bifactor Model Results
Variable 1	Operator	Variable 2	Unstandardized Estimate	Unstandardized SE	Standardized Estimate	Standardized SE	p_value		Unstandardized Estimate	Unstandardized SE	Standardized Estimate	Standardized SE	p_value
F1	=~	banks of the superior temporal sulcus	0.245582	0.0274144	0.667641	0.0745288	3.30141e-19		-0.0790412	0.0307666	-0.21488	0.0836423	0.0101975
F1	=~	caudal middle frontal	0.392914	0.0260124	0.861833	0.0570567	1.50435e-51		0.159182	0.029752	0.349159	0.0652592	8.78056e-08
F1	=~	inferior parietal	0.403064	0.0256717	0.904809	0.0576286	1.49583e-55		-0.0493726	0.0295571	-0.11083	0.0663506	0.0948372
F1	=~	paracentral	0.369441	0.0288078	0.767727	0.0598649	1.19819e-37		0.18656	0.0310072	0.387685	0.0644353	1.78052e-09
F1	=~	pars opercularis	0.333379	0.0266462	0.908944	0.0726497	6.47359e-36		0.077223	0.027102	0.210544	0.0738926	0.00438096
F1	=~	postcentral	0.33137	0.0283313	0.782838	0.0669305	1.33154e-31		0.0481349	0.0284811	0.113717	0.0672846	0.091016
F1	=~	precentral	0.386558	0.0262271	0.84967	0.0576482	3.62793e-49		0.225914	0.0260648	0.496569	0.0572915	4.42218e-18
F1	=~	precuneus	0.404903	0.0246926	0.876603	0.0534588	1.98467e-60		0.0237789	0.0298556	0.0514838	0.0646366	0.425763
F1	=~	superior frontal	0.407267	0.024976	0.87062	0.0533916	8.89797e-60		0.155326	0.0252172	0.332043	0.0539071	7.29578e-10
F1	=~	superior parietal	0.416057	0.0248667	0.891127	0.0532603	7.72311e-63		0.0296236	0.0299661	0.0634518	0.0641824	0.322872
F1	=~	supramarginal	0.39918	0.0251159	0.913403	0.0574701	7.02448e-57		0.0231496	0.0245072	0.0529731	0.0560773	0.344861
F1	=~	transverse temporal	0.332408	0.0271447	0.721176	0.0588917	1.76934e-34		0.00778324	0.0355551	0.0168874	0.0771387	0.826723
F2	=~	caudal anterior cingulate	0.112246	0.0347989	0.358583	0.111169	0.00125724		0.281399	0.0559549	0.898917	0.178742	4.92972e-07
F2	=~	insula	0.301256	0.0302807	0.788675	0.0792736	2.55314e-23		0.128884	0.0377577	0.337425	0.0988488	0.000641429
F2	=~	isthmus cingulate	0.278015	0.032571	0.616658	0.0722451	1.39373e-17		0.0634243	0.0404716	0.14068	0.0897715	0.117084
F2	=~	medial orbitofrontal	0.251843	0.0305128	0.797033	0.0965672	1.53617e-16		0.0882599	0.0341755	0.279336	0.10816	0.00980734
F2	=~	posterior cingulate	0.245828	0.0319746	0.632116	0.0822184	1.49163e-14		0.184618	0.0413672	0.474734	0.10637	8.08567e-06
F2	=~	rostral anterior cingulate	0.268395	0.031991	0.714797	0.0851992	4.87327e-17		0.139311	0.0496916	0.371005	0.132335	0.00505496
F3	=~	frontal pole	0.243047	0.0284424	0.778413	0.0910934	1.28291e-17		0.0864134	0.0398081	0.276763	0.127494	0.02995
F3	=~	lateral orbitofrontal	0.304904	0.0274782	0.803493	0.0724115	1.30867e-28		0.156025	0.0451701	0.41116	0.119033	0.000552003
F3	=~	pars orbitalis	0.277247	0.0255987	0.900464	0.0831416	2.46804e-27		0.104079	0.0351505	0.338029	0.114164	0.00306694
F3	=~	pars triangularis	0.330833	0.0257241	0.880492	0.0684632	7.4793e-38		0.102357	0.0330451	0.272418	0.0879476	0.00195161
F3	=~	rostral middle frontal	0.436221	0.0236932	0.947395	0.0514575	1.06796e-75		0.135261	0.0344876	0.293766	0.0749011	8.78119e-05
F4	=~	cuneus	0.340373	0.0288919	0.719008	0.0610315	4.89426e-32		0.342486	0.0298967	0.723472	0.0631541	2.20282e-30
F4	=~	entorhinal	0.135337	0.0350471	0.482132	0.124854	0.000112662		0.0050613	0.0286131	0.0180305	0.101933	0.859597
F4	=~	lateral occipital	0.451725	0.0257339	0.982171	0.0559524	5.57566e-69		0.151958	0.0233265	0.330398	0.0507182	7.29812e-11
F4	=~	lingual	0.38385	0.0289213	0.804068	0.0605828	3.35521e-40		0.258627	0.0291057	0.541756	0.060969	6.3473e-19
F4	=~	parahippocampal	0.169231	0.0329908	0.369972	0.0721244	2.90304e-07		0.099405	0.0315944	0.217319	0.0690715	0.00165356
F4	=~	pericalcarine	0.334658	0.0269254	0.800502	0.0644057	1.81783e-35		0.229725	0.026509	0.549503	0.0634097	4.47852e-18
F5	=~	fusiform	0.410989	0.0290476	0.934771	0.0660672	1.89995e-45		0.107294	0.0278753	0.244041	0.0634012	0.000118574
F5	=~	inferior temporal	0.277545	0.0300381	0.735323	0.0795826	2.47066e-20		0.24084	0.0483056	0.638037	0.12797	6.17165e-07
F5	=~	middle temporal	0.295097	0.0289608	0.775834	0.0761405	2.2089e-24		0.178499	0.0380161	0.469314	0.0999491	2.66139e-06
F5	=~	superior temporal	0.360034	0.0274541	0.820511	0.0625674	2.73678e-39		0.047567	0.0293784	0.108407	0.0669541	0.105422
banks of the superior temporal sulcus	~~	banks of the superior temporal sulcus	0.0749927	0.0139406	0.554255	0.103032	7.47223e-08		0.064568	0.0141497	0.477208	0.104578	5.03817e-06
caudal anterior cingulate	~~	caudal anterior cingulate	0.0853866	0.0163512	0.87141	0.166873	1.76964e-07		0.0113234	0.0306684	0.115646	0.312953	0.711964
caudal middl efrontal	~~	caudal middl efrontal	0.0534681	0.00911888	0.257245	0.0438725	4.53361e-09		0.0400427	0.00873121	0.192651	0.0420074	4.51481e-06
cuneus	~~	cuneus	0.108247	0.0139633	0.483027	0.0623083	9.02992e-15		0.0374327	0.0150723	0.167035	0.0672569	0.0130084
entorhinal	~~	entorhinal	0.0604791	0.0151546	0.767537	0.192329	6.58501e-05		0.0643004	0.0152424	0.816044	0.193444	2.45921e-05
frontalpole	~~	frontalpole	0.0384182	0.011926	0.394076	0.12233	0.00127573		0.0388136	0.0120455	0.398125	0.123557	0.00127194
fusiform	~~	fusiform	0.024396	0.00901284	0.126204	0.0466243	0.00679341		0.03753	0.00831462	0.194142	0.0430126	6.36955e-06
inferior parietal	~~	inferior parietal	0.0359816	0.00740025	0.181321	0.0372917	1.1608e-06		0.0319092	0.00840784	0.160799	0.0423691	0.000147539
inferior temporal	~~	inferior temporal	0.0654344	0.0109255	0.4593	0.076689	2.10977e-09		0.0210056	0.0210287	0.147498	0.147583	0.317844
insula	~~	insula	0.0551517	0.0131261	0.377993	0.0899623	2.64946e-05		0.0619558	0.0138039	0.424618	0.0946086	7.17971e-06
isthmus cingulate	~~	isthmus cingulate	0.125965	0.0188092	0.619732	0.0925388	2.12734e-11		0.139963	0.0178164	0.688599	0.0876544	3.97088e-15
lateraloccipital	~~	lateraloccipital	0.00747563	0.0121755	0.0353411	0.057559	0.539222		0.0492994	0.00813303	0.23306	0.0384484	1.34746e-09
lateral orbitofrontal	~~	lateral orbitofrontal	0.0510334	0.0110384	0.3544	0.0766557	3.77776e-06		0.0408066	0.0137076	0.283381	0.0951912	0.00291153
lingual	~~	lingual	0.0805558	0.0142632	0.353476	0.0625864	1.62515e-08		0.0672818	0.0125792	0.295231	0.0551968	8.85996e-08
medial orbitofrontal	~~	medial orbitofrontal	0.0364157	0.0124638	0.364741	0.124837	0.00348113		0.044898	0.0122192	0.449693	0.122388	0.000238434
middle temporal	~~	middle temporal	0.0575922	0.0101391	0.398083	0.0700823	1.34528e-08		0.0400698	0.0131919	0.276943	0.091188	0.00238589
paracentral	~~	paracentral	0.0950802	0.0122304	0.410595	0.0528157	7.59844e-15		0.0726257	0.0114726	0.313629	0.0495431	2.44546e-10
parahippocampal	~~	parahippocampal	0.18059	0.0192066	0.863121	0.0917969	5.32805e-21		0.180367	0.0190614	0.862056	0.0911032	3.00941e-21
pars opercularis	~~	pars opercularis	0.0233831	0.00870288	0.173823	0.0646935	0.00721347		0.0235133	0.00823718	0.174791	0.0612317	0.00431
pars orbitalis	~~	pars orbitalis	0.0179323	0.010551	0.189172	0.111299	0.0892079		0.0174886	0.0102915	0.184486	0.108562	0.0892583
pars triangularis	~~	pars triangularis	0.0317274	0.00938443	0.224736	0.0664725	0.000722616		0.0347937	0.00972501	0.246452	0.0688849	0.000346561
pericalcarine	~~	pericalcarine	0.0627784	0.0129491	0.359198	0.0740906	1.24659e-06		0.0505822	0.0107624	0.289415	0.0615789	2.60283e-06
postcentral	~~	postcentral	0.0693711	0.00946532	0.387165	0.0528265	2.31915e-13		0.0721378	0.00944856	0.402605	0.0527329	2.26178e-14
posterior cingulate	~~	posterior cingulate	0.0908101	0.0146362	0.60043	0.0967735	5.48722e-10		0.0737197	0.016281	0.487418	0.10765	5.95559e-06
precentral	~~	precentral	0.0575531	0.00784901	0.278061	0.0379215	2.25844e-13		0.0201685	0.00766687	0.0974405	0.0370417	0.00852321
precuneus	~~	precuneus	0.049405	0.00793316	0.231567	0.0371836	4.73469e-10		0.0544578	0.00824039	0.25525	0.0386236	3.87851e-11
rostral anterior cingulate	~~	rostral anterior cingulate	0.0689529	0.0158769	0.489066	0.112611	1.4057e-05		0.068734	0.017449	0.487521	0.123758	8.17788e-05
rostral middle frontal	~~	rostral middle frontal	0.0217186	0.00802971	0.102444	0.0378746	0.00683486		0.0274102	0.0086229	0.129286	0.0406731	0.00147902
superior frontal	~~	superior frontal	0.0529605	0.00721429	0.24202	0.032968	2.11923e-13		0.0406387	0.00701629	0.185713	0.0320631	6.9532e-09
superior parietal	~~	superior parietal	0.0448817	0.00759647	0.205893	0.0348485	3.45795e-09		0.0503552	0.00803139	0.231002	0.0368436	3.6152e-10
superior temporal	~~	superior temporal	0.0629145	0.00995287	0.326762	0.0516927	2.59471e-10		0.0779981	0.00949815	0.405102	0.0493309	2.17674e-16
supramarginal	~~	supramarginal	0.0316463	0.00685609	0.165695	0.0358974	3.91603e-06		0.0356354	0.0070047	0.186581	0.0366755	3.63093e-07
transverse temporal	~~	transverse temporal	0.101957	0.0145926	0.479905	0.0686866	2.81069e-12		0.10413	0.0147687	0.490135	0.0695155	1.7799e-12
rostral anterior cingulate	~~	lateral orbito frontal	0.0188793	0.00902699	0.132499	0.0633532	0.0364895		0.0282108	0.00927896	0.197989	0.0651216	0.00236345
rostral anterior cingulate	~~	parahippocampal	0.0286113	0.0123337	0.166584	0.0718107	0.0203535		0.0264343	0.0124447	0.153909	0.0724568	0.0336575
medial orbitofrontal	~~	rostral anterior cingulate	0.0228221	0.0101392	0.192357	0.0854591	0.0243933		0.028201	0.0101019	0.237694	0.0851451	0.00524416
isthmus cingulate	~~	posterior cingulate	0.0465026	0.0125458	0.265227	0.0715547	0.000210024		0.0523961	0.0118922	0.29884	0.0678274	1.05333e-05
caudal anterior cingulate	~~	parahippocampal	0.0174835	0.0124979	0.122106	0.0872862	0.161839		0.0179054	0.012567	0.125052	0.0877686	0.154217
caudal anterior cingulate	~~	rostral anterior cingulate	0.0303181	0.0104639	0.257945	0.0890262	0.00376248		0.00136419	0.0167767	0.0116334	0.142724	0.935192
transverse temporal	~~	superior temporal	0.0327466	0.00855534	0.161911	0.0423007	0.000129387		0.0275607	0.00845557	0.13627	0.0418074	0.00111621
medial orbitofrontal	~~	lateral orbitofrontal	0.0251738	0.00872212	0.20995	0.0727424	0.00389924		0.0335258	0.00906293	0.279605	0.0755848	0.000216258
F1	~~	F2	0.796994	0.0447803	0.796993	0.0447803	7.34015e-71		-	-	-	-	-
F1	~~	F3	0.893032	0.0213529	0.893033	0.0213529	< 5e-300		-	-	-	-	-
F1	~~	F4	0.806255	0.0324454	0.806255	0.0324454	2.60987e-136		-	-	-	-	-
F1	~~	F5	0.8779	0.0238252	0.8779	0.0238252	3.20086e-297		-	-	-	-	-
F2	~~	F3	0.902839	0.041448	0.902839	0.041448	3.40354e-105		-	-	-	-	-
F2	~~	F4	0.649359	0.0566145	0.649359	0.0566145	1.86999e-30		-	-	-	-	-
F2	~~	F5	0.877952	0.0432748	0.877951	0.0432748	1.64737e-91		-	-	-	-	-
F3	~~	F4	0.735084	0.0453916	0.735084	0.0453916	5.53425e-59		-	-	-	-	-
F3	~~	F5	0.860804	0.0317963	0.860804	0.0317963	2.07847e-161		-	-	-	-	-
F4	~~	F5	0.735408	0.0461605	0.735408	0.0461605	3.8285e-57		-	-	-	-	-
General Factor	=~	banks of the superior temporal sulcus	-	-	-	-	-		0.253945	0.0278386	0.690375	0.0756821	7.37234e-20
General Factor	=~	caudal anterior cingulate	-	-	-	-	-		0.0864706	0.0314779	0.276241	0.10056	0.00601385
General Factor	=~	caudal middl efrontal	-	-	-	-	-		0.377449	0.0269946	0.827911	0.0592111	1.99718e-44
General Factor	=~	cuneus	-	-	-	-	-		0.263384	0.0304503	0.556376	0.0643236	5.16639e-18
General Factor	=~	entorhinal	-	-	-	-	-		0.120287	0.0321262	0.42852	0.114449	0.00018096
General Factor	=~	frontalpole	-	-	-	-	-		0.226294	0.027577	0.724759	0.0883217	2.28861e-16
General Factor	=~	fusiform	-	-	-	-	-		0.379823	0.0285111	0.863887	0.0648469	1.72557e-40
General Factor	=~	inferior parietal	-	-	-	-	-		0.405087	0.0261184	0.90935	0.0586313	2.98516e-54
General Factor	=~	inferior temporal	-	-	-	-	-		0.251905	0.0291938	0.667393	0.0773455	6.20424e-18
General Factor	=~	insula	-	-	-	-	-		0.259499	0.0283466	0.679357	0.0742102	5.46109e-20
General Factor	=~	isthmus cingulate	-	-	-	-	-		0.243458	0.0294173	0.540009	0.0652499	1.27371e-16
General Factor	=~	lateraloccipital	-	-	-	-	-		0.373015	0.0266073	0.811035	0.0578513	1.18802e-44
General Factor	=~	lateral orbitofrontal	-	-	-	-	-		0.280802	0.0275596	0.739978	0.072626	2.22301e-24
General Factor	=~	lingual	-	-	-	-	-		0.306148	0.0304757	0.641303	0.0638388	9.59997e-24
General Factor	=~	medial orbitofrontal	-	-	-	-	-		0.217146	0.0281039	0.687226	0.0889433	1.10486e-14
General Factor	=~	middle temporal	-	-	-	-	-		0.269708	0.0281148	0.709084	0.0739162	8.54864e-22
General Factor	=~	paracentral	-	-	-	-	-		0.352331	0.0296368	0.73217	0.0615875	1.36171e-32
General Factor	=~	parahippocampal	-	-	-	-	-		0.13777	0.0310212	0.301192	0.0678184	8.94757e-06
General Factor	=~	parsopercularis	-	-	-	-	-		0.324111	0.0266211	0.883676	0.0725812	4.22431e-34
General Factor	=~	parsorbitalis	-	-	-	-	-		0.257832	0.0254966	0.837407	0.0828098	4.867e-24
General Factor	=~	parstriangularis	-	-	-	-	-		0.309688	0.0255654	0.824218	0.0680408	8.94831e-34
General Factor	=~	pericalcarine	-	-	-	-	-		0.267242	0.0272107	0.639243	0.065088	9.12399e-23
General Factor	=~	postcentral	-	-	-	-	-		0.323609	0.0286056	0.764502	0.0675787	1.13454e-29
General Factor	=~	posterior cingulate	-	-	-	-	-		0.208418	0.0300222	0.53592	0.077198	3.86189e-12
General Factor	=~	precentral	-	-	-	-	-		0.368476	0.0273656	0.809925	0.0601506	2.51424e-41
General Factor	=~	precuneus	-	-	-	-	-		0.397904	0.0250638	0.861452	0.0542625	9.34449e-57
General Factor	=~	rostral anterior cingulate	-	-	-	-	-		0.229886	0.0288973	0.612237	0.07696	1.78751e-15
General Factor	=~	rostral middle frontal	-	-	-	-	-		0.407802	0.0238699	0.885672	0.0518413	1.94233e-65
General Factor	=~	superior frontal	-	-	-	-	-		0.392507	0.0258791	0.839068	0.0553222	5.85413e-52
General Factor	=~	superior parietal	-	-	-	-	-		0.408354	0.0255027	0.874627	0.0546227	1.05105e-57
General Factor	=~	superior temporal	-	-	-	-	-		0.33508	0.0265566	0.76364	0.060522	1.68982e-36
General Factor	=~	supramarginal	-	-	-	-	-		0.393472	0.0253761	0.90034	0.0580656	3.18062e-54
General Factor	=~	transverse temporal	-	-	-	-	-		0.329031	0.0271771	0.713849	0.0589621	9.70776e-34
Note. Table presents confirmatory factor analysis results for left hemisphere cortical thickness from UK Biobank specified based on the five-factor exploratory factor analysis results from ENIGMA presented in Supplementary Data 1. Results for the five-factor correlated factors model include the correlations among the five factors, while results for the bifactor model include the factor loadings o…

## Sheet: Supplementary Data 6
Supplementary Data 6. Right Hemisphere Cortical Thickness Genomic SEM Confirmatory Factor Model Results in UK Biobank
			Correlated Factor Model Results						Bifactor Model Results
Variable 1	Operator	Variable 2	Unstandardized Estimate	Unstandardized SE	Standardized Estimate	Standardized SE	p_value		Unstandardized Estimate	Unstandardized SE	Standardized Estimate	Standardized SE	p_value
F1	=~	banks of the superior temporal sulcus	0.298805	0.0256836	0.773035	0.0664456	2.76486e-31		-0.043776	0.0355152	-0.113251	0.0918809	0.217725
F1	=~	caudal middle frontal	0.371393	0.0249728	0.857107	0.0576326	5.01591e-50		0.109667	0.0319062	0.253091	0.0736335	0.000587835
F1	=~	inferior parietal	0.426227	0.0243638	0.907663	0.0518835	1.58458e-68		0.0772588	0.0296163	0.164526	0.0630689	0.00908981
F1	=~	paracentral	0.380165	0.0273245	0.806233	0.0579483	5.28422e-44		0.107174	0.0326915	0.22729	0.0693304	0.00104414
F1	=~	pars opercularis	0.354825	0.0255218	0.895416	0.0644053	6.0882e-44		-0.0553126	0.0368672	-0.139583	0.0930359	0.133531
F1	=~	postcentral	0.320656	0.0258838	0.763345	0.0616182	3.02347e-35		0.0439137	0.0319066	0.104541	0.0759559	0.168722
F1	=~	precentral	0.41952	0.0253726	0.885358	0.0535466	2.07623e-61		0.133667	0.0316988	0.282094	0.0668974	2.47795e-05
F1	=~	precuneus	0.425948	0.0260509	0.879146	0.0537685	4.30847e-60		0.143785	0.0318573	0.296769	0.0657528	6.37965e-06
F1	=~	superior frontal	0.409059	0.0247621	0.855707	0.0517997	2.65375e-61		0.114884	0.0291495	0.240326	0.0609776	8.10723e-05
F1	=~	superior parietal	0.401146	0.0245118	0.893337	0.0545869	3.3773e-60		0.164321	0.0305263	0.365938	0.0679809	7.3278e-08
F1	=~	supramarginal	0.436749	0.0238732	0.948192	0.0518293	9.15005e-75		0.0213676	0.0304792	0.0463902	0.0661709	0.483269
F1	=~	transverse temporal	0.300204	0.0302018	0.689028	0.0693194	2.79074e-23		-0.0655098	0.0409313	-0.150357	0.0939457	0.109492
F2	=~	caudal anterior cingulate	0.128233	0.0309139	0.374525	0.0902886	3.35273e-05		0.330966	0.115384	0.967002	0.337202	0.00412587
F2	=~	insula	0.325764	0.0302407	0.873205	0.0810596	4.64795e-27		0.0475035	0.0316097	0.127333	0.0847262	0.132887
F2	=~	isthmus cingulate	0.273225	0.0360765	0.598093	0.0789719	3.63314e-14		0.135213	0.0624598	0.29588	0.136701	0.0304036
F2	=~	medial orbitofrontal	0.230537	0.0323339	0.728191	0.102132	1.00445e-12		0.0587196	0.0328556	0.185453	0.103782	0.0739049
F2	=~	posterior cingulate	0.281044	0.032573	0.65957	0.0764441	6.23623e-18		0.211921	0.0749868	0.497181	0.175974	0.00471164
F2	=~	rostral anterior cingulate	0.21045	0.0320327	0.685915	0.104404	5.03713e-11		0.128046	0.052256	0.41747	0.170376	0.0142716
F3	=~	frontal pole	0.194691	0.0308241	0.709411	0.112316	2.68085e-10		0.158317	0.0355259	0.576872	0.129449	8.33554e-06
F3	=~	lateral orbitofrontal	0.31121	0.0289827	0.823793	0.0767189	6.76306e-27		0.142994	0.0302167	0.378515	0.0799855	2.21995e-06
F3	=~	pars orbitalis	0.307447	0.0262456	0.902775	0.0770666	1.07777e-31		0.187433	0.0344843	0.550369	0.101258	5.47016e-08
F3	=~	pars triangularis	0.35209	0.028142	0.893797	0.0714399	6.48573e-36		0.131055	0.0287044	0.332688	0.0728674	4.97902e-06
F3	=~	rostral middle frontal	0.404708	0.025519	0.979351	0.0617534	1.21708e-56		0.144053	0.0236052	0.348594	0.057122	1.04341e-09
F4	=~	cuneus	0.353425	0.0276368	0.737609	0.0576788	1.90843e-37		0.338438	0.0278265	0.706331	0.0580747	4.92653e-34
F4	=~	entorhinal	0.14944	0.0325229	0.523347	0.113897	4.32941e-06		0.0551784	0.0308231	0.193238	0.107944	0.0734278
F4	=~	lateral occipital	0.476528	0.0255699	0.945206	0.0507187	1.63282e-77		0.156935	0.024441	0.311284	0.0484794	1.3542e-10
F4	=~	lingual	0.36181	0.0275655	0.769892	0.0586562	2.35246e-39		0.276981	0.0295637	0.589385	0.0629083	7.32534e-21
F4	=~	parahippocampal	0.191961	0.0317509	0.510383	0.0844191	1.48646e-09		0.0211755	0.0323551	0.0563011	0.0860254	0.512809
F4	=~	pericalcarine	0.311045	0.0262359	0.783509	0.0660871	2.0104e-32		0.196349	0.0283256	0.494594	0.0713508	4.15345e-12
F5	=~	fusiform	0.400812	0.0276952	0.939188	0.0648958	1.8145e-47		0.0195402	0.0322695	0.0457875	0.0756144	0.544826
F5	=~	inferior temporal	0.318868	0.0283509	0.818168	0.0727441	2.3904e-29		0.111249	0.039559	0.285448	0.101502	0.00492008
F5	=~	middle temporal	0.344861	0.0256961	0.85171	0.0634621	4.57003e-41		0.159146	0.0468804	0.393044	0.115781	0.000686972
F5	=~	superior temporal	0.377194	0.0265373	0.796054	0.0560059	7.52864e-46		0.120454	0.0474118	0.254214	0.100061	0.0110667
banks of the superior temporal sulcus	~~	banks of the superior temporal sulcus	0.0601249	0.013239	0.402417	0.088609	5.58578e-06		0.0552637	0.0138444	0.369881	0.0926609	6.55834e-05
caudal anterior cingulate	~~	caudal anterior cingulate	0.100787	0.0161514	0.859729	0.137775	4.37197e-10		0.000100112	0.0733473	9.99771e-05	0.626314	0.998911
caudal middl efrontal	~~	caudal middl efrontal	0.049825	0.00892574	0.265369	0.0475385	2.37528e-08		0.0441478	0.00805147	0.235132	0.0428822	4.17709e-08
cuneus	~~	cuneus	0.104675	0.0140007	0.455934	0.060983	7.63813e-14		0.0342253	0.0145837	0.149075	0.063522	0.0189341
entorhinal	~~	entorhinal	0.0592045	0.0161416	0.726097	0.197968	0.000244631		0.0621079	0.0164206	0.761717	0.201389	0.000155378
frontalpole	~~	frontalpole	0.0374129	0.0123031	0.496737	0.16335	0.00235845		0.0221485	0.0134008	0.294069	0.177925	0.0983771
fusiform	~~	fusiform	0.0214776	0.00861942	0.117927	0.0473262	0.0127109		0.0311029	0.00825991	0.170775	0.0453522	0.000166197
inferior parietal	~~	inferior parietal	0.0388427	0.00738314	0.176148	0.0334818	1.43272e-07		0.0384158	0.00691016	0.174212	0.0313369	2.70823e-08
inferior temporal	~~	inferior temporal	0.0502159	0.0111478	0.330602	0.0733922	6.65066e-06		0.0459462	0.0117689	0.30249	0.0774813	9.45959e-05
insula	~~	insula	0.0330569	0.0139082	0.237514	0.0999303	0.017464		0.0570953	0.0124639	0.410228	0.0895534	4.63119e-06
isthmus cingulate	~~	isthmus cingulate	0.134039	0.0187282	0.642285	0.089741	8.24024e-13		0.135611	0.0222037	0.649875	0.106368	1.01142e-09
lateraloccipital	~~	lateraloccipital	0.0270909	0.0139677	0.106586	0.0549542	0.0524355		0.0677728	0.00894331	0.266644	0.0351863	3.50787e-14
lateral orbitofrontal	~~	lateral orbitofrontal	0.0458639	0.0112452	0.321366	0.0787942	4.53194e-05		0.0474597	0.011451	0.332547	0.0802362	3.40413e-05
lingual	~~	lingual	0.0899459	0.0140644	0.407267	0.0636822	1.60237e-10		0.0574565	0.0120528	0.260158	0.0545741	1.86936e-06
medial orbitofrontal	~~	medial orbitofrontal	0.0470811	0.0124987	0.469738	0.124702	0.00016529		0.058153	0.0123079	0.580211	0.122798	2.30265e-06
middle temporal	~~	middle temporal	0.0450183	0.00828356	0.27459	0.0505258	5.4903e-08		0.0292343	0.0142116	0.178317	0.0866826	0.0396789
paracentral	~~	paracentral	0.0778177	0.0103146	0.34999	0.0463904	4.54231e-14		0.0731078	0.0101323	0.328806	0.0455706	5.38053e-13
parahippocampal	~~	parahippocampal	0.104611	0.0172347	0.739508	0.121835	1.28115e-09		0.111989	0.017368	0.79167	0.122777	1.1332e-10
pars opercularis	~~	pars opercularis	0.0311277	0.00916827	0.19823	0.058386	0.000685891		0.023981	0.0110145	0.152717	0.0701431	0.0294639
pars orbitalis	~~	pars orbitalis	0.0214559	0.0110306	0.185	0.0951082	0.0517609		0.00842604	0.0126827	0.0726511	0.109353	0.506451
pars triangularis	~~	pars triangularis	0.0312105	0.00893512	0.201129	0.0575799	0.000477594		0.0403007	0.00928132	0.259707	0.0598109	1.41105e-05
pericalcarine	~~	pericalcarine	0.0608521	0.0136887	0.386115	0.0868565	8.77157e-06		0.0528778	0.011529	0.335516	0.0731528	4.50713e-06
postcentral	~~	postcentral	0.0736361	0.0109004	0.417305	0.0617741	1.42515e-11		0.0744296	0.0107624	0.421802	0.0609917	4.65499e-12
posterior cingulate	~~	posterior cingulate	0.102577	0.0159035	0.564967	0.0875923	1.11872e-10		0.0803336	0.0307465	0.44262	0.169284	0.00898109
precentral	~~	precentral	0.0485294	0.00769586	0.216142	0.034276	2.86492e-10		0.0392393	0.00690635	0.174765	0.0307596	1.33414e-08
precuneus	~~	precuneus	0.0533103	0.00895982	0.227102	0.0381688	2.68269e-09		0.0418294	0.0082066	0.178193	0.0349601	3.45007e-07
rostral anterior cingulate	~~	rostral anterior cingulate	0.049847	0.0143495	0.52952	0.152433	0.000513171		0.04605	0.0174912	0.489084	0.185874	0.00846966
rostral middle frontal	~~	rostral middle frontal	0.00697974	0.00790693	0.0408736	0.0463022	0.377378		0.0209831	0.00662235	0.122875	0.0387798	0.00153211
superior frontal	~~	superior frontal	0.0611894	0.00773632	0.267765	0.0338542	2.58686e-15		0.0552415	0.00730255	0.241737	0.031956	3.8881e-14
superior parietal	~~	superior parietal	0.0407206	0.00746256	0.201948	0.0370095	4.85177e-08		0.0231882	0.00654961	0.114998	0.0324819	0.00039954
superior temporal	~~	superior temporal	0.0822394	0.00957855	0.366298	0.0426633	9.02123e-18		0.078173	0.0121596	0.348186	0.0541597	1.2854e-10
supramarginal	~~	supramarginal	0.021414	0.00686944	0.100932	0.0323779	0.00182523		0.022665	0.0069993	0.106828	0.03299	0.00120297
transverse temporal	~~	transverse temporal	0.0997046	0.0148175	0.52524	0.0780581	1.71032e-11		0.0914101	0.0170018	0.481546	0.0895648	7.59494e-08
rostral anterior cingulate	~~	lateral orbito frontal	0.0221749	0.00921014	0.191315	0.0794607	0.0160551		0.0290327	0.0095994	0.250481	0.082819	0.00249102
rostral anterior cingulate	~~	parahippocampal	0.0131136	0.0109576	0.113639	0.0949561	0.231404		0.00948957	0.0109432	0.0822345	0.094831	0.385851
medial orbitofrontal	~~	rostral anterior cingulate	0.023714	0.0100453	0.244135	0.103416	0.0182401		0.0297243	0.00933048	0.305997	0.0960567	0.00144395
isthmus cingulate	~~	posterior cingulate	0.0570171	0.0126478	0.292913	0.0649756	6.54256e-06		0.0495979	0.0211984	0.254897	0.10886	0.0192993
caudal anterior cingulate	~~	parahippocampal	0.0133849	0.0119168	0.103939	0.0925385	0.261353		0.0129084	0.0119461	0.10024	0.0927663	0.279898
caudal anterior cingulate	~~	rostral anterior cingulate	0.041337	0.0103313	0.393495	0.0983463	6.30426e-05		0.00844451	0.0272211	0.0801102	0.259354	0.756394
transverse temporal	~~	superior temporal	0.0473471	0.00833175	0.229346	0.0403585	1.32565e-08		0.0423016	0.00829018	0.204906	0.0401571	3.34986e-07
medial orbitofrontal	~~	lateral orbitofrontal	0.0208605	0.00800805	0.174419	0.0669569	0.00918906		0.0279546	0.00848085	0.233733	0.07091	0.000980004
F1	~~	F2	0.81468	0.0446983	0.814679	0.0446983	3.19817e-74		-	-	-	-	-
F1	~~	F3	0.862579	0.0233969	0.862579	0.0233969	1.54895e-297		-	-	-	-	-
F1	~~	F4	0.848169	0.0292856	0.848169	0.0292856	1.98575e-184		-	-	-	-	-
F1	~~	F5	0.93919	0.0187474	0.93919	0.0187474	< 5e-300		-	-	-	-	-
F2	~~	F3	0.848133	0.0444318	0.848133	0.0444318	3.15154e-81		-	-	-	-	-
F2	~~	F4	0.660991	0.0599143	0.660991	0.0599143	2.67016e-28		-	-	-	-	-
F2	~~	F5	0.843755	0.0484057	0.843754	0.0484056	4.80802e-68		-	-	-	-	-
F3	~~	F4	0.677629	0.0480452	0.677629	0.0480452	3.58999e-45		-	-	-	-	-
F3	~~	F5	0.87029	0.0300783	0.87029	0.0300783	4.43761e-184		-	-	-	-	-
F4	~~	F5	0.792292	0.0366903	0.792292	0.0366903	2.0427e-103		-	-	-	-	-
General Factor	=~	banks of the superior temporal sulcus	-	-	-	-	-		0.303693	0.0261065	0.78568	0.0675397	2.80523e-31
General Factor	=~	caudal anterior cingulate	-	-	-	-	-		0.098307	0.0278614	0.287117	0.0813735	0.000418041
General Factor	=~	caudal middl efrontal	-	-	-	-	-		0.362744	0.0254515	0.837146	0.0587373	4.33272e-46
General Factor	=~	cuneus	-	-	-	-	-		0.284286	0.0288511	0.593315	0.0602131	6.61475e-23
General Factor	=~	entorhinal	-	-	-	-	-		0.128	0.0306004	0.448265	0.107164	2.87732e-05
General Factor	=~	frontalpole	-	-	-	-	-		0.167644	0.0291237	0.61086	0.10612	8.59789e-09
General Factor	=~	fusiform	-	-	-	-	-		0.388128	0.0273458	0.909466	0.0640771	1.00799e-45
General Factor	=~	inferior parietal	-	-	-	-	-		0.419675	0.025099	0.893711	0.0534491	9.24819e-63
General Factor	=~	inferior temporal	-	-	-	-	-		0.305893	0.0280205	0.784876	0.0718963	9.58394e-28
General Factor	=~	insula	-	-	-	-	-		0.282537	0.0285497	0.757336	0.0765269	4.31864e-23
General Factor	=~	isthmus cingulate	-	-	-	-	-		0.23409	0.0312021	0.512425	0.0683016	6.26734e-14
General Factor	=~	lateraloccipital	-	-	-	-	-		0.402205	0.0262282	0.797784	0.0520242	4.47383e-53
General Factor	=~	lateral orbitofrontal	-	-	-	-	-		0.273512	0.0286058	0.724003	0.0757212	1.16147e-21
General Factor	=~	lingual	-	-	-	-	-		0.29441	0.0293136	0.626473	0.0623761	9.81506e-24
General Factor	=~	medial orbitofrontal	-	-	-	-	-		0.196539	0.0291308	0.620803	0.0920144	1.51167e-11
General Factor	=~	middle temporal	-	-	-	-	-		0.330735	0.0251875	0.816823	0.0622061	2.19014e-39
General Factor	=~	paracentral	-	-	-	-	-		0.371145	0.0278185	0.787104	0.058996	1.32491e-40
General Factor	=~	parahippocampal	-	-	-	-	-		0.170358	0.0300574	0.452946	0.0799164	1.44682e-08
General Factor	=~	pars opercularis	-	-	-	-	-		0.360539	0.0258148	0.909835	0.0651447	2.50081e-44
General Factor	=~	pars orbitalis	-	-	-	-	-		0.269115	0.0257615	0.790217	0.0756449	1.52197e-25
General Factor	=~	pars triangularis	-	-	-	-	-		0.312573	0.0280461	0.79348	0.0711963	7.57677e-29
General Factor	=~	pericalcarine	-	-	-	-	-		0.257236	0.0259037	0.647967	0.0652503	3.06797e-23
General Factor	=~	postcentral	-	-	-	-	-		0.316383	0.026409	0.753173	0.0628685	4.51577e-33
General Factor	=~	posterior cingulate	-	-	-	-	-		0.237315	0.0290732	0.556947	0.0682307	3.27669e-16
General Factor	=~	precentral	-	-	-	-	-		0.40917	0.0257528	0.863515	0.0543489	7.62747e-57
General Factor	=~	precuneus	-	-	-	-	-		0.415016	0.0268748	0.856584	0.055469	8.46703e-54
General Factor	=~	rostral anterior cingulate	-	-	-	-	-		0.178018	0.029719	0.58021	0.0968626	2.09793e-09
General Factor	=~	rostral middle frontal	-	-	-	-	-		0.359212	0.0255998	0.869257	0.0619488	9.9511e-45
General Factor	=~	superior frontal	-	-	-	-	-		0.400099	0.0252889	0.836963	0.0529015	2.22408e-56
General Factor	=~	superior parietal	-	-	-	-	-		0.389165	0.0255433	0.866655	0.0568839	2.05532e-52
General Factor	=~	superior temporal	-	-	-	-	-		0.363088	0.0263573	0.766283	0.055626	3.57252e-43
General Factor	=~	supramarginal	-	-	-	-	-		0.43479	0.0240534	0.943939	0.0522204	4.9215e-73
General Factor	=~	transverse temporal	-	-	-	-	-		0.306798	0.0302585	0.704164	0.0694494	3.69946e-24
Note. Table presents confirmatory factor analysis results for right hemisphere cortical thickness from UK Biobank specified based on the five-factor exploratory factor analysis results from ENIGMA presented in Supplementary Data 1. Results for the five-factor correlated factors model include the correlations among the five factors, while results for the bifactor model include the factor loadings …

## Sheet: Supplementary Data 7
Supplementary Data 7. Left Hemisphere Surface Area Genomic SEM Confirmatory Factor Model Results in UK Biobank
			Correlated Factor Model Results						Bifactor Model Results
Variable 1	Operator	Variable 2	Unstandardized Estimate	Unstandardized SE	Standardized Estimate	Standardized SE	p_value		Unstandardized Estimate	Unstandardized SE	Standardized Estimate	Standardized SE	p_value
F1	=~	caudal middle frontal	0.36521	0.0277577	0.733348	0.0557445	1.5493e-39		0.0767019	0.0407839	0.154023	0.0818968	0.060014
F1	=~	insula	0.400313	0.0274551	0.7686	0.0526927	3.72892e-48		0.271501	0.0359982	0.520838	0.0690577	4.62586e-14
F1	=~	isthmus cingulate	0.377477	0.0251516	0.751196	0.0500695	6.50066e-51		0.00438568	0.0335257	0.00872771	0.0667178	0.895921
F1	=~	lateral orbitofrontal	0.456431	0.0265326	0.806102	0.0468219	2.53614e-66		0.105137	0.0324536	0.185605	0.0572921	0.00119688
F1	=~	paracentral	0.36721	0.0281433	0.730159	0.0559225	6.53746e-39		0.0495208	0.0373899	0.0984686	0.0743473	0.185357
F1	=~	pars opercularis	0.311565	0.0278366	0.671168	0.0599511	4.43068e-29		0.141161	0.0410226	0.304027	0.088353	0.000579459
F1	=~	pars orbitalis	0.38001	0.0259332	0.795111	0.054281	1.28116e-48		0.125983	0.0315412	0.263554	0.0659838	6.49062e-05
F1	=~	pars triangularis	0.3294	0.026258	0.712741	0.0568427	4.24803e-36		0.226334	0.0378778	0.489815	0.0819723	2.29566e-09
F1	=~	posterior cingulate	0.355516	0.0292807	0.789478	0.065099	6.35277e-34		0.108737	0.0439421	0.24188	0.0977471	0.0133404
F1	=~	precentral	0.430037	0.027284	0.790968	0.0502075	5.72683e-56		0.0700748	0.0397453	0.128932	0.0731281	0.077884
F1	=~	precuneus	0.448596	0.0289893	0.77958	0.0503246	5.15402e-54		-0.0312564	0.0381517	-0.0542658	0.0662372	0.412636
F1	=~	rostral middle frontal	0.487293	0.0246195	0.872706	0.0441198	3.42128e-87		0.0775435	0.0327006	0.138921	0.0585838	0.0177248
F1	=~	superior frontal	0.493288	0.0271513	0.883938	0.048623	9.22921e-74		0.138744	0.0324559	0.248491	0.0581286	1.91263e-05
F1	=~	superior temporal	0.438941	0.0295227	0.777076	0.0522747	5.32602e-50		0.147502	0.0458873	0.261386	0.081316	0.00130698
F1	=~	transverse temporal	0.309393	0.0296453	0.631635	0.0605151	1.68931e-25		0.209573	0.0423125	0.428074	0.0864278	7.30895e-07
F2	=~	banks of the superior temporal sulcus	0.276594	0.0291618	0.606747	0.0639706	2.42864e-21		0.296942	0.0318005	0.651407	0.0697613	9.84848e-21
F2	=~	entorhinal	0.207317	0.0281245	0.409908	0.0556101	1.6886e-13		0.0374508	0.0313941	0.0740738	0.0620942	0.232898
F2	=~	frontal pole	0.316884	0.0246586	0.83705	0.0651421	8.506e-38		-0.00930948	0.0253685	-0.0245995	0.0670343	0.713642
F2	=~	fusiform	0.436817	0.0253841	0.835577	0.0485577	2.30111e-66		0.148924	0.0240857	0.284836	0.0460668	6.28522e-10
F2	=~	inferior parietal	0.386787	0.0266356	0.732299	0.0504051	8.86841e-48		0.274539	0.028817	0.519696	0.0545497	1.61886e-21
F2	=~	inferior temporal	0.429472	0.0249765	0.825761	0.0480385	2.8915e-66		0.309249	0.0259536	0.594638	0.0499047	9.82916e-33
F2	=~	middle temporal	0.446013	0.0270136	0.809463	0.0490315	3.07366e-61		0.316362	0.0237829	0.574196	0.0431659	2.25152e-40
F2	=~	parahippocampal	0.328566	0.0284688	0.693311	0.0600633	8.16916e-31		0.102906	0.0301908	0.217191	0.0637199	0.000653157
F2	=~	postcentral	0.479286	0.0245921	0.912111	0.0467871	1.34929e-84		0.0551459	0.0249537	0.104938	0.0474846	0.02711
F2	=~	supramarginal	0.383873	0.0283896	0.788963	0.0582984	1.16609e-41		0.11147	0.0284098	0.229011	0.0583666	8.72133e-05
F3	=~	cuneus	0.293436	0.0278589	0.539095	0.0512072	6.09073e-26		0.490164	0.14356	0.901065	0.263906	0.000639362
F3	=~	lateral occipital	0.425714	0.0274004	0.804826	0.0517947	1.9562e-54		0.245146	0.0743611	0.463308	0.140537	0.000978284
F3	=~	lingual	0.358206	0.0292931	0.6311	0.0516288	2.19409e-34		0.486261	0.145863	0.85734	0.257175	0.000857034
F3	=~	pericalcarine	0.213369	0.0315957	0.361774	0.0535775	1.44717e-11		0.518469	0.206017	0.879731	0.349567	0.0118483
F3	=~	superior parietal	0.486496	0.0290751	0.891706	0.0532849	7.61472e-63		0.0676601	0.0291487	0.12397	0.0534077	0.0202758
F4	=~	caudal anterior cingulate	0.399076	0.0286093	0.869119	0.0677965	3.18344e-44		0.176514	0.0245234	0.384418	0.0534077	6.11927e-13
F4	=~	rostral anterior cingulate	0.399076	0.0320251	0.869119	0.0629118	1.21287e-35		0.176514	0.0245234	0.384418	0.0534077	6.1249e-13
F5	=~	medial orbitofrontal	0.501203	0.0248841	0.999999	0.0496486	3.19453e-90		0.231341	0.0243764	0.46157	0.0486357	2.30235e-21
banks of the superior temporal sulcus	~~	banks of the superior temporal sulcus	0.131293	0.0178544	0.631858	0.0858999	1.9308e-13		0.0641169	0.0169341	0.308556	0.0814935	0.000152929
caudal anterior cingulate	~~	caudal anterior cingulate	0.0157398	0.0151608	0.244642	0.0804333	0.299182		0.0482131	0.00382923	0.305765	0.0242848	2.37187e-36
caudal middle frontal	~~	caudal middle frontal	0.11462	0.0151558	0.4622	0.061088	3.94645e-14		0.117066	0.0153641	0.472046	0.0619525	2.54705e-14
cuneus	~~	cuneus	0.209898	0.0234075	0.709377	0.0790788	3.04264e-19		0.000100086	0.463264	9.99033e-05	0.46242	0.999828
entorhinal	~~	entorhinal	0.212639	0.019318	0.831976	0.0755716	3.52583e-28		0.216583	0.0192737	0.847289	0.0754003	2.67721e-29
frontal pole	~~	frontal pole	0.042803	0.0156105	0.299347	0.109056	0.00610786		0.0478864	0.0152742	0.334359	0.10665	0.00171782
fusiform	~~	fusiform	0.0825544	0.0131684	0.301811	0.0481553	3.63025e-10		0.0912542	0.0117729	0.33382	0.0430669	9.10259e-15
inferior parietal	~~	inferior parietal	0.129465	0.0148736	0.463739	0.0532855	3.19523e-18		0.0863032	0.0133789	0.309254	0.0479411	1.11325e-10
inferior temporal	~~	inferior temporal	0.0860191	0.0129335	0.318119	0.0478229	2.91357e-11		0.0325998	0.0129045	0.120532	0.0477121	0.0115291
insula	~~	insula	0.11148	0.013819	0.409254	0.0507737	7.1984e-16		0.0630226	0.0164914	0.231931	0.0606905	0.000132619
isthmus cingulate	~~	isthmus cingulate	0.110022	0.0150179	0.435704	0.059507	2.37062e-13		0.109547	0.0152713	0.433829	0.0604777	7.31678e-13
lateral occipital	~~	lateral occipital	0.0986602	0.01898	0.352256	0.067827	2.01318e-07		0.0989992	0.0385374	0.353762	0.137709	0.0102019
lateral orbitofrontal	~~	lateral orbitofrontal	0.112547	0.012621	0.3502	0.0393059	4.77218e-19		0.114563	0.0123716	0.357033	0.0385556	2.04035e-20
lingual	~~	lingual	0.193467	0.0230676	0.601713	0.071669	4.98896e-17		0.000100435	0.425583	9.97568e-05	0.422709	0.999812
middle temporal	~~	middle temporal	0.104635	0.0130846	0.344769	0.0430859	1.27723e-15		0.0490256	0.0102043	0.161501	0.0336152	1.55222e-06
paracentral	~~	paracentral	0.118078	0.0135723	0.466867	0.0536549	3.32122e-18		0.120954	0.0136553	0.478227	0.0539904	8.17293e-19
parahippocampal	~~	parahippocampal	0.116535	0.0173091	0.51932	0.0770778	1.66647e-11		0.122453	0.0170272	0.545468	0.0758481	6.40409e-13
pars opercularis	~~	pars opercularis	0.118505	0.014687	0.549534	0.0681415	7.10506e-16		0.109341	0.0159711	0.507199	0.0740849	7.58435e-12
pars orbitalis	~~	pars orbitalis	0.08409	0.0144281	0.367798	0.0631437	5.60216e-09		0.0809947	0.0136974	0.354466	0.0599453	3.35612e-09
pars triangularis	~~	pars triangularis	0.105014	0.0170398	0.492001	0.0798057	7.14442e-10		0.0709023	0.0170623	0.332068	0.0799106	3.24589e-05
pericalcarine	~~	pericalcarine	0.301878	0.032975	0.86912	0.0949045	5.44939e-20		0.0476378	0.205958	0.136966	0.59216	0.817083
postcentral	~~	postcentral	0.0464463	0.0117143	0.168054	0.0423626	7.34189e-05		0.0665554	0.0111596	0.241002	0.0404096	2.46182e-09
posterior cingulate	~~	posterior cingulate	0.0757037	0.0171381	0.376724	0.0850347	9.99496e-06		0.0751207	0.015701	0.371709	0.0776909	1.71447e-06
precentral	~~	precentral	0.110466	0.0143729	0.374369	0.04869	1.52088e-14		0.114441	0.0144529	0.387411	0.0489268	2.41011e-15
precuneus	~~	precuneus	0.130524	0.0144997	0.392256	0.0436213	2.21916e-19		0.12331	0.0168095	0.371682	0.0506671	2.20468e-13
rostral anterior cingulate	~~	rostral anterior cingulate	0.0947561	0.0119567	0.244635	0.0510482	2.28258e-15		0.0512483	0.00777575	0.176631	0.0267997	4.3752e-11
rostral middle frontal	~~	rostral middle frontal	0.0741183	0.0113004	0.238384	0.0362731	5.41937e-11		0.079236	0.0110939	0.25431	0.0356061	9.17736e-13
superior frontal	~~	superior frontal	0.0684182	0.0105208	0.218654	0.0337057	7.86576e-11		0.0672493	0.010433	0.215714	0.0334657	1.14969e-10
superior parietal	~~	superior parietal	0.0611326	0.0189823	0.20486	0.0637403	0.00127964		0.122646	0.0148704	0.411826	0.0499326	1.61559e-16
superior temporal	~~	superior temporal	0.125775	0.0214688	0.396154	0.0676011	4.67038e-09		0.12104	0.0178913	0.380097	0.0561835	1.33063e-11
supramarginal	~~	supramarginal	0.0895643	0.0143116	0.377538	0.0603748	3.89591e-10		0.0986492	0.0144749	0.416376	0.0610953	9.41359e-12
transverse temporal	~~	transverse temporal	0.143956	0.0177569	0.601037	0.0740944	5.18854e-16		0.115396	0.0174761	0.48146	0.0729144	4.02692e-11
cuneus	~~	lingual	0.119752	0.0181917	0.388381	0.0589352	4.61611e-11		-0.0827633	0.13516	-0.268391	0.438307	0.540316
banks of the superior temporal sulcus	~~	inferior parietal	0.0917031	0.0130403	0.380752	0.0541331	2.0319e-12		0.0364422	0.0107695	0.151331	0.044722	0.000714833
lateral occipital	~~	pericalcarine	0.0845547	0.0166717	0.271292	0.0534761	3.94163e-07		-0.0128626	0.0282172	-0.0412356	0.09046	0.648502
superior temporal	~~	transverse temporal	0.0926981	0.0143425	0.336277	0.0519977	1.02522e-10		0.0787823	0.0121633	0.285165	0.0440271	9.35447e-11
parsopercularis	~~	parstriangularis	0.0642932	0.0125936	0.299661	0.0587077	3.30378e-07		0.04616	0.0139108	0.215152	0.0648387	0.000905765
cuneus	~~	pericalcarine	0.202775	0.0236008	0.632553	0.073592	8.55484e-18		-0.0304733	0.16342	-0.0952231	0.510657	0.852075
lingual	~~	pericalcarine	0.197515	0.0248717	0.591033	0.0743669	1.99956e-15		-0.0295659	0.162544	-0.0886129	0.487166	0.855666
F1	~~	F2	0.873932	0.0209742	0.87395	0.0209641	< 5e-300		-	-	-	-	-
F1	~~	F3	0.802491	0.0300473	0.802612	0.0300467	3.84139e-157		-	-	-	-	-
F1	~~	F4	0.881159	0.0332121	0.889582	0.0329873	4.22097e-155		-	-	-	-	-
F1	~~	F5	0.845585	0.0245317	0.845623	0.0245305	2.32705e-260		-	-	-	-	-
F2	~~	F3	0.761559	0.0347393	0.761647	0.0347377	1.59881e-106		-	-	-	-	-
F2	~~	F4	0.795506	0.0349189	0.807496	0.0344142	6.98871e-115		-	-	-	-	-
F2	~~	F5	0.827475	0.0280456	0.827468	0.0280457	2.51282e-191		-	-	-	-	-
F3	~~	F4	0.67027	0.0529175	0.678482	0.0528384	9.08895e-37		-	-	-	-	-
F3	~~	F5	0.687515	0.0428148	0.687587	0.042815	5.03388e-58		-	-	-	-	-
F4	~~	F5	0.8992	0.0455595	0.918981	0.0454202	1.04104e-86		-	-	-	-	-
General Factor	=~	banks of the superior temporal sulcus	-	-	-	-	-		0.235595	0.0296958	0.516829	0.0651443	2.1286e-15
General Factor	=~	caudal anterior cingulate	-	-	-	-	-		0.309242	0.0277168	0.739228	0.0662557	6.60426e-29
General Factor	=~	caudal middl efrontal	-	-	-	-	-		0.353622	0.0273878	0.710092	0.0549962	3.8689e-38
General Factor	=~	cuneus	-	-	-	-	-		0.237142	0.0261391	0.435873	0.0480443	1.16496e-19
General Factor	=~	entorhinal	-	-	-	-	-		0.193993	0.0277978	0.383698	0.0549811	2.97876e-12
General Factor	=~	frontalpole	-	-	-	-	-		0.308618	0.0244929	0.815497	0.0647203	2.10256e-36
General Factor	=~	fusiform	-	-	-	-	-		0.399914	0.0257614	0.764885	0.0492718	2.3956e-54
General Factor	=~	inferior parietal	-	-	-	-	-		0.342627	0.0278264	0.648585	0.0526746	7.70631e-35
General Factor	=~	inferior temporal	-	-	-	-	-		0.377135	0.0264879	0.725171	0.0509322	5.32427e-46
General Factor	=~	insula	-	-	-	-	-		0.367416	0.0287171	0.704838	0.0550898	1.76331e-37
General Factor	=~	isthmus cingulate	-	-	-	-	-		0.378081	0.02562	0.752393	0.0509847	2.76374e-49
General Factor	=~	lateraloccipital	-	-	-	-	-		0.347558	0.025642	0.65695	0.0484682	7.47854e-42
General Factor	=~	lateral orbitofrontal	-	-	-	-	-		0.441881	0.0269456	0.780076	0.0475685	1.94378e-60
General Factor	=~	lingual	-	-	-	-	-		0.292139	0.0278258	0.515005	0.0490534	8.74282e-26
General Factor	=~	medial orbitofrontal	-	-	-	-	-		0.44462	0.0256648	0.887104	0.0512063	3.09341e-67
General Factor	=~	middle temporal	-	-	-	-	-		0.393004	0.028329	0.713301	0.0514171	9.25325e-44
General Factor	=~	paracentral	-	-	-	-	-		0.359882	0.0277142	0.715595	0.0551073	1.47909e-38
General Factor	=~	parahippocampal	-	-	-	-	-		0.302405	0.0285421	0.638247	0.0602402	3.14224e-26
General Factor	=~	pars opercularis	-	-	-	-	-		0.293787	0.0278317	0.632747	0.0599428	4.77319e-26
General Factor	=~	pars orbitalis	-	-	-	-	-		0.36281	0.0262449	0.758995	0.054904	1.82561e-43
General Factor	=~	pars triangularis	-	-	-	-	-		0.302305	0.0266646	0.654227	0.0577057	8.57378e-30
General Factor	=~	pericalcarine	-	-	-	-	-		0.175945	0.0284342	0.29851	0.0482418	6.1018e-10
General Factor	=~	postcentral	-	-	-	-	-		0.454495	0.0246363	0.864862	0.0468806	5.39338e-76
General Factor	=~	posterior cingulate	-	-	-	-	-		0.339339	0.0287751	0.754841	0.0640087	4.25237e-32
General Factor	=~	precentral	-	-	-	-	-		0.41958	0.0267673	0.771988	0.0492493	2.2388e-55
General Factor	=~	precuneus	-	-	-	-	-		0.455495	0.0288703	0.790805	0.050123	4.45953e-56
General Factor	=~	rostral anterior cingulate	-	-	-	-	-		0.414262	0.0282287	0.821944	0.056009	9.29333e-49
General Factor	=~	rostral middle frontal	-	-	-	-	-		0.475735	0.0243675	0.852286	0.0436547	6.95242e-85
General Factor	=~	superior frontal	-	-	-	-	-		0.474608	0.0273061	0.850022	0.0489052	1.14912e-67
General Factor	=~	superior parietal	-	-	-	-	-		0.413022	0.026977	0.756839	0.0494337	6.539e-53
General Factor	=~	superior temporal	-	-	-	-	-		0.419104	0.0287568	0.742685	0.0509593	4.10605e-48
General Factor	=~	supramarginal	-	-	-	-	-		0.354751	0.0293105	0.728819	0.060217	1.01554e-33
General Factor	=~	transverse temporal	-	-	-	-	-		0.283484	0.0295765	0.579045	0.0604131	9.26781e-22
Note. Table presents confirmatory factor analysis results for left hemisphere surface area in UK Biobank specified based on the five-factor exploratory factor analysis results presented in Supplementary Data 1 for ENIGMA. Results for the five-factor correlated factors model include the correlations among the five factors, while results for the bifactor model include the factor loadings on the gen…

## Sheet: Supplementary Data 8
Supplementary Data 8. Right Hemisphere Surface Area Genomic SEM Confirmatory Factor Model Results in UK Biobank
			Correlated Factor Model Results						Bifactor Model Results
Variable 1	Operator	Variable 2	Unstandardized Estimate	Unstandardized SE	Standardized Estimate	Standardized SE	p_value		Unstandardized Estimate	Unstandardized SE	Standardized Estimate	Standardized SE	p_value
F1	=~	caudal middle frontal	0.393856	0.0250326	0.773537	0.049171	8.88566e-56		0.308247	0.0289951	0.605593	0.0569703	2.13779e-26
F1	=~	insula	0.381207	0.0299059	0.748739	0.0587253	3.24331e-37		0.0357104	0.0398864	0.0701265	0.0783253	0.370625
F1	=~	isthmus cingulate	0.359387	0.0262128	0.695452	0.0507305	8.8021e-43		-0.0348426	0.031556	-0.0674422	0.0610621	0.269528
F1	=~	lateral orbitofrontal	0.394126	0.0257064	0.810478	0.0528395	4.68579e-53		-0.0116822	0.0282408	-0.0240167	0.0580621	0.67912
F1	=~	paracentral	0.359235	0.0295325	0.734265	0.0603566	4.82983e-34		0.142208	0.0367787	0.290692	0.0751733	0.000110368
F1	=~	pars opercularis	0.32999	0.0271033	0.744111	0.061094	4.21179e-34		0.0512739	0.0305266	0.11557	0.0688058	0.0930262
F1	=~	pars orbitalis	0.324316	0.0281953	0.69644	0.0605487	1.28143e-30		-0.073421	0.0313436	-0.157689	0.0673091	0.0191573
F1	=~	pars triangularis	0.315274	0.0261399	0.672795	0.0557815	1.6962e-33		-0.0264075	0.0317992	-0.056338	0.0678388	0.406287
F1	=~	posterior cingulate	0.357756	0.0282195	0.760795	0.0600467	7.86856e-37		0.126865	0.0348818	0.269971	0.0742313	0.000275821
F1	=~	precentral	0.433976	0.0278979	0.802426	0.0515915	1.45139e-54		0.247795	0.0304501	0.458251	0.0563161	4.02767e-16
F1	=~	precuneus	0.422827	0.0293016	0.762676	0.0528188	3.34199e-47		-0.0506554	0.0302903	-0.0913187	0.054613	0.0944593
F1	=~	rostral middle frontal	0.46388	0.0262518	0.851324	0.0481996	7.08675e-70		0.0796326	0.0251577	0.146182	0.0461817	0.00154902
F1	=~	superior frontal	0.469066	0.0264585	0.872641	0.0492213	2.53126e-70		0.200279	0.0252783	0.372583	0.0470289	2.31928e-15
F1	=~	superior temporal	0.479809	0.0291011	0.848066	0.0514286	4.50234e-61		0.0459623	0.0437621	0.0812424	0.0773223	0.293591
F1	=~	transverse temporal	0.360317	0.0295658	0.70914	0.0581619	3.64838e-34		0.0501354	0.0342371	0.0986383	0.0673471	0.143096
F2	=~	banks of the superior temporal sulcus	0.289166	0.0266082	0.62002	0.0570468	1.64504e-27		0.22363	0.0321661	0.479416	0.068958	3.59199e-12
F2	=~	entorhinal	0.209223	0.0274061	0.458334	0.060048	2.27304e-14		0.0188337	0.0324513	0.0412696	0.0711168	0.561666
F2	=~	frontal pole	0.248322	0.0247635	0.757272	0.0755006	1.15108e-23		0.0239222	0.0284057	0.0729538	0.0866251	0.399698
F2	=~	fusiform	0.414988	0.0257742	0.820206	0.0509385	2.51308e-58		0.105082	0.0290598	0.207659	0.0574301	0.000299132
F2	=~	inferior parietal	0.386408	0.0258566	0.737081	0.0493294	1.69761e-50		0.263453	0.0317233	0.502641	0.060529	1.00036e-16
F2	=~	inferior temporal	0.434056	0.0244143	0.813338	0.0457571	1.03222e-70		0.251858	0.0271505	0.472026	0.0508935	1.75332e-20
F2	=~	middle temporal	0.486526	0.0264549	0.853434	0.0464051	1.55861e-75		0.298702	0.029238	0.524005	0.0512912	1.67734e-24
F2	=~	parahippocampal	0.328208	0.0253381	0.646417	0.0499	2.25548e-38		0.00216324	0.0313547	0.00426097	0.0617586	0.944996
F2	=~	postcentral	0.472959	0.0276778	0.875309	0.0512209	1.82216e-65		0.0564723	0.0273231	0.104507	0.0505544	0.0387499
F2	=~	supramarginal	0.408418	0.0273548	0.858086	0.0574461	2.0908e-50		0.0690325	0.0279319	0.144994	0.0586536	0.0134565
F3	=~	cuneus	0.329614	0.0288448	0.606955	0.0531276	3.0601e-30		0.460401	0.245261	0.848168	0.451917	0.0604923
F3	=~	lateral occipital	0.4355	0.0268049	0.80371	0.0494707	2.34469e-59		0.26792	0.144446	0.494439	0.266622	0.0636243
F3	=~	lingual	0.350788	0.0280087	0.628315	0.0501779	5.49985e-36		0.476614	0.25748	0.853949	0.461413	0.0641589
F3	=~	pericalcarine	0.22197	0.0320686	0.362192	0.0523232	4.46169e-12		0.246859	0.324232	0.402782	0.529207	0.446438
F3	=~	superior parietal	0.454447	0.0293731	0.832037	0.0537581	5.39694e-54		0.0324037	0.0288499	0.0593115	0.0528111	0.261359
F4	=~	caudal anterior cingulate	0.363194	0.0300246	0.897191	0.0774699	1.10135e-33		0.192829	0.062483	0.476344	0.154351	0.00202794
F4	=~	rostral anterior cingulate	0.363194	0.0311317	0.897192	0.073013	1.89285e-31		0.192829	0.0626048	0.476344	0.0460322	0.00206925
F5	=~	medial orbitofrontal	0.524686	0.0240245	1	0.0457882	9.7513e-106		0.256676	0.0205548	0.4892	0.0391311	8.74841e-36
banks of the superior temporal sulcus	~~	banks of the superior temporal sulcus	0.133971	0.0163183	0.615576	0.0749925	2.21408e-16		0.0980481	0.0179304	0.450612	0.0824047	4.54444e-08
caudal anterior cingulate	~~	caudal anterior cingulate	0.0155635	0.0119693	0.195061	0.078807	0.193502		0.0363494	0.0225088	0.271711	0.168253	0.106332
caudal middle frontal	~~	caudal middle frontal	0.103959	0.0150719	0.401641	0.0581915	5.29234e-12		0.0244498	0.014854	0.0943708	0.0573334	0.0997631
cuneus	~~	cuneus	0.18611	0.0207797	0.631606	0.0705025	3.35736e-19		0.00831752	0.223513	0.0279636	0.758718	0.970315
entorhinal	~~	entorhinal	0.164488	0.0201275	0.78993	0.0966502	3.02532e-16		0.167292	0.0201198	0.803276	0.0966079	9.18984e-17
frontal pole	~~	frontal pole	0.0458611	0.0143733	0.42654	0.133684	0.0014192		0.0493358	0.0143427	0.45883	0.13339	0.000582194
fusiform	~~	fusiform	0.0838509	0.0131768	0.327262	0.0514488	1.97166e-10		0.0911537	0.0128653	0.355978	0.0502422	1.38823e-12
inferior parietal	~~	inferior parietal	0.12541	0.0151817	0.456711	0.0552533	1.44908e-16		0.0794523	0.0158323	0.28921	0.0576305	5.21162e-07
inferior temporal	~~	inferior temporal	0.0962915	0.0122763	0.338481	0.0431081	4.37541e-15		0.0616497	0.0113816	0.216546	0.0399781	6.07397e-08
insula	~~	insula	0.113995	0.0150638	0.43939	0.0580809	3.80524e-14		0.116223	0.0151517	0.448194	0.0584299	1.71168e-14
isthmus cingulate	~~	isthmus cingulate	0.137745	0.0150218	0.516347	0.0562798	4.74237e-20		0.134383	0.0149167	0.503488	0.0558879	2.08166e-19
lateral occipital	~~	lateral occipital	0.103864	0.0182803	0.354051	0.0622692	1.33344e-08		0.0915881	0.0788934	0.312108	0.268747	0.245679
lateral orbitofrontal	~~	lateral orbitofrontal	0.0812735	0.0141216	0.343125	0.0596518	8.65128e-09		0.0804562	0.013999	0.340039	0.0591652	9.06858e-09
lingual	~~	lingual	0.18855	0.0219825	0.60522	0.0705455	9.71639e-18		9.96783e-05	0.243041	0.000100655	0.780358	0.999673
middle temporal	~~	middle temporal	0.0882345	0.0122321	0.271651	0.0376368	5.45951e-13		0.0354544	0.0122081	0.10911	0.0375701	0.00368227
paracentral	~~	paracentral	0.110272	0.0149829	0.460855	0.0626198	1.84132e-13		0.0985936	0.0130752	0.41197	0.0546342	4.68108e-14
parahippocampal	~~	parahippocampal	0.150043	0.0173073	0.582145	0.0671352	4.34559e-18		0.15475	0.0173918	0.600357	0.0674721	5.69366e-19
pars opercularis	~~	pars opercularis	0.0879434	0.0152511	0.446298	0.0774752	8.10028e-09		0.0889107	0.0151906	0.451698	0.0771735	4.82735e-09
pars orbitalis	~~	pars orbitalis	0.111608	0.0141506	0.514971	0.0652758	3.0923e-15		0.101823	0.0144174	0.469686	0.0665043	1.63533e-12
pars triangularis	~~	pars triangularis	0.120314	0.0170945	0.547346	0.0777971	1.94782e-12		0.118319	0.0165864	0.538519	0.0754918	9.78593e-13
pericalcarine	~~	pericalcarine	0.326163	0.03289	0.868817	0.0875911	3.51945e-23		0.278573	0.156651	0.742087	0.417182	0.075354
postcentral	~~	postcentral	0.0683057	0.012102	0.233835	0.0414356	1.66e-08		0.0809825	0.0117706	0.277341	0.0403106	5.98168e-12
posterior cingulate	~~	posterior cingulate	0.0928379	0.0130068	0.421191	0.0589453	9.49583e-13		0.0856977	0.0134116	0.388076	0.0607336	1.66098e-10
precentral	~~	precentral	0.104065	0.0144868	0.356112	0.0495759	6.79841e-13		0.0582629	0.0123947	0.199258	0.0423895	2.59355e-06
precuneus	~~	precuneus	0.128922	0.0142766	0.418325	0.0463525	1.71217e-19		0.120769	0.0135998	0.392481	0.0441976	6.67537e-19
rostral anterior cingulate	~~	rostral anterior cingulate	0.0501839	0.0107332	0.195053	0.0623356	2.93127e-06		0.0235498	0.000715729	0.106622	0.707785	1.97194e-237
rostral middle frontal	~~	rostral middle frontal	0.0815691	0.0114313	0.275248	0.0385298	9.63817e-13		0.0837486	0.0113658	0.282216	0.0383003	1.72557e-13
superior frontal	~~	superior frontal	0.0689286	0.0109043	0.238499	0.0377264	2.59512e-10		0.044263	0.00882545	0.153185	0.030543	5.29276e-07
superior parietal	~~	superior parietal	0.0919379	0.0179435	0.307714	0.0601197	2.99516e-07		0.139197	0.0143578	0.466385	0.0481061	3.16891e-22
superior temporal	~~	superior temporal	0.0898487	0.0123871	0.280784	0.0387212	4.06346e-13		0.0937413	0.0123513	0.292882	0.03859	3.20975e-14
supramarginal	~~	supramarginal	0.0598718	0.0135669	0.263688	0.0598324	1.01902e-05		0.0688353	0.0134392	0.303671	0.059288	3.02353e-07
transverse temporal	~~	transverse temporal	0.128516	0.015252	0.497121	0.0590243	3.57087e-17		0.129891	0.0152884	0.502782	0.0591781	1.96101e-17
cuneus	~~	lingual	0.115877	0.0171047	0.382519	0.0564403	1.24766e-11		-0.0674731	0.232848	-0.222874	0.768721	0.77199
banks of the superior temporal sulcus	~~	inferior parietal	0.0868804	0.0114164	0.355361	0.046691	2.73786e-14		0.046153	0.0130242	0.188771	0.0532701	0.000394647
lateral occipital	~~	pericalcarine	0.111469	0.0176177	0.335892	0.0530764	2.4985e-10		0.0736217	0.0783329	0.221861	0.235979	0.347291
superior temporal	~~	transverse temporal	0.0826998	0.00984797	0.287421	0.0342403	4.55492e-17		0.0852395	0.00979553	0.29643	0.0340699	3.26435e-18
parsopercularis	~~	pars triangularis	0.0618653	0.0123934	0.297128	0.0595957	5.98203e-07		0.0642862	0.0122866	0.309127	0.059082	1.67467e-07
cuneus	~~	pericalcarine	0.203478	0.0225798	0.611779	0.0678684	2.03243e-19		0.111268	0.184277	0.334509	0.554055	0.545973
lingual	~~	pericalcarine	0.198141	0.0234597	0.579387	0.0685796	3.01444e-17		0.103105	0.191901	0.301487	0.561149	0.591073
F1	~~	F2	0.917415	0.0141612	0.917433	0.0141603	< 5e-300		-	-	-	-	-
F1	~~	F3	0.822889	0.0285937	0.822957	0.0285957	3.96379e-182		-	-	-	-	-
F1	~~	F4	0.876174	0.0438026	0.879686	0.0439191	5.2076e-89		-	-	-	-	-
F1	~~	F5	0.851859	0.0217088	0.85188	0.0217075	< 5e-300		-	-	-	-	-
F2	~~	F3	0.82531	0.0318431	0.825378	0.0318427	4.17033e-148		-	-	-	-	-
F2	~~	F4	0.76686	0.0482218	0.772593	0.0481435	6.06425e-57		-	-	-	-	-
F2	~~	F5	0.834631	0.0243832	0.834641	0.0243832	8.72509e-257		-	-	-	-	-
F3	~~	F4	0.642291	0.0603427	0.645279	0.0602696	1.8585e-26		-	-	-	-	-
F3	~~	F5	0.702252	0.0410741	0.702314	0.0410743	1.55748e-65		-	-	-	-	-
F4	~~	F5	0.786808	0.0553799	0.796428	0.0553543	8.23541e-46		-	-	-	-	-
General Factor	=~	banks of the superior temporal sulcus	-	-	-	-	-		0.263685	0.0271583	0.565286	0.0582174	2.7547e-22
General Factor	=~	caudal anterior cingulate	-	-	-	-	-		0.271921	0.0272611	0.708085	0.0715383	1.96727e-23
General Factor	=~	caudal middl efrontal	-	-	-	-	-		0.373651	0.0250312	0.734089	0.0491784	2.18517e-50
General Factor	=~	cuneus	-	-	-	-	-		0.272889	0.0275323	0.502638	0.0507043	3.70633e-23
General Factor	=~	entorhinal	-	-	-	-	-		0.201533	0.0269513	0.441611	0.0590551	7.56588e-14
General Factor	=~	frontalpole	-	-	-	-	-		0.240036	0.0247523	0.732016	0.075479	3.08936e-22
General Factor	=~	fusiform	-	-	-	-	-		0.392263	0.02613	0.775178	0.0516332	6.12726e-51
General Factor	=~	inferior parietal	-	-	-	-	-		0.35477	0.0262308	0.676862	0.0500398	1.11443e-41
General Factor	=~	inferior temporal	-	-	-	-	-		0.399517	0.024657	0.748763	0.0462036	4.80493e-59
General Factor	=~	insula	-	-	-	-	-		0.376585	0.0296487	0.739519	0.0582131	5.79589e-37
General Factor	=~	isthmus cingulate	-	-	-	-	-		0.362364	0.0258242	0.701402	0.0499817	9.93442e-45
General Factor	=~	lateraloccipital	-	-	-	-	-		0.360769	0.0252014	0.665899	0.0465163	1.75302e-46
General Factor	=~	lateral orbitofrontal	-	-	-	-	-		0.394988	0.0254554	0.812024	0.0523224	2.66713e-54
General Factor	=~	lingual	-	-	-	-	-		0.291479	0.0266832	0.522165	0.0478008	8.87833e-28
General Factor	=~	medial orbitofrontal	-	-	-	-	-		0.457617	0.0251282	0.872172	0.0478902	4.19729e-74
General Factor	=~	middle temporal	-	-	-	-	-		0.447509	0.0273173	0.785054	0.0479148	2.57555e-60
General Factor	=~	paracentral	-	-	-	-	-		0.347139	0.0291083	0.709597	0.0594937	8.68983e-33
General Factor	=~	parahippocampal	-	-	-	-	-		0.32095	0.0251801	0.632159	0.0495954	3.27432e-37
General Factor	=~	parsopercularis	-	-	-	-	-		0.324495	0.027154	0.7314	0.0611973	6.47854e-33
General Factor	=~	parsorbitalis	-	-	-	-	-		0.331022	0.0277689	0.710948	0.0596385	9.24411e-33
General Factor	=~	parstriangularis	-	-	-	-	-		0.317325	0.0263346	0.676983	0.056172	1.94595e-33
General Factor	=~	pericalcarine	-	-	-	-	-		0.18953	0.0287913	0.309322	0.0469888	4.61434e-11
General Factor	=~	postcentral	-	-	-	-	-		0.455878	0.0279219	0.843645	0.0516695	6.35222e-60
General Factor	=~	posterior cingulate	-	-	-	-	-		0.345014	0.0281264	0.734194	0.0598457	1.36911e-34
General Factor	=~	precentral	-	-	-	-	-		0.415614	0.0275635	0.768602	0.0509658	2.24699e-51
General Factor	=~	precuneus	-	-	-	-	-		0.429383	0.0292787	0.774066	0.0527836	1.07436e-48
General Factor	=~	rostral anterior cingulate	-	-	-	-	-		0.348369	0.0267443	0.816379	0.0631848	8.71308e-39
General Factor	=~	rostral middle frontal	-	-	-	-	-		0.454603	0.0264472	0.834515	0.0485366	3.20802e-66
General Factor	=~	superior frontal	-	-	-	-	-		0.452302	0.0265908	0.841426	0.0494676	6.95694e-65
General Factor	=~	superior parietal	-	-	-	-	-		0.39776	0.0267948	0.728078	0.0490459	7.53283e-50
General Factor	=~	superior temporal	-	-	-	-	-		0.47351	0.0285387	0.836969	0.0504395	7.98066e-62
General Factor	=~	supramarginal	-	-	-	-	-		0.391249	0.0277869	0.82177	0.0583636	5.01593e-45
General Factor	=~	transverse temporal	-	-	-	-	-		0.354881	0.0291031	0.698204	0.0572541	3.34978e-34
Note. Table presents confirmatory factor analysis results for right hemisphere surface area in UK Biobank specified based on the five-factor exploratory factor analysis results presented in Supplementary Data 1 for ENIGMA. Results for the five-factor correlated factors model include the correlations among the five factors, while results for the bifactor model include the factor loadings on the ge…

## Sheet: Supplementary Data 9
Supplementary Data 9. Topographical Annotation
Metric	Domain	Source	Map	P	P FDR	LeadFactor	Mean F1	Mean F2	Mean F3	Mean F4	Mean F5
Cortical Thickness	Biological	AHBA	DFC Ex1	0.0785	0.117716	5	-0.632062	0.425912	0.20741	-0.238953	1.06129
Cortical Thickness	Biological	AHBA	DFC Ex2	0.0245	0.0484723	1	0.559829	-0.555804	-0.591334	0.52385	-0.661528
Cortical Thickness	Biological	AHBA	DFC Ex3	0.0014	0.00519938	1	0.895769	-0.729535	-0.7365	0.0725804	-0.617741
Cortical Thickness	Biological	AHBA	DFC Ex4	0.0515	0.0844192	3	-0.622311	0.332629	0.469519	0.318491	0.274533
Cortical Thickness	Biological	AHBA	DFC Ex5	0.0065	0.0170707	3	0.235284	0.347512	0.76122	-1.09926	-0.533732
Cortical Thickness	Biological	AHBA	DFC Ex8	0.7413	0.756264	3	0.125842	-0.1687	0.259856	-0.1289	-0.217648
Cortical Thickness	Biological	AHBA	DFC In1	0.0002	0.00135164	3	-0.166898	0.312708	1.48334	-1.11956	-0.22651
Cortical Thickness	Biological	AHBA	DFC In3	0.0082	0.0207165	4	-0.00805687	0.0404463	-0.81013	1.18747	-0.525291
Cortical Thickness	Biological	AHBA	DFC In4	0.1091	0.153274	1	0.338311	-0.29844	-0.646598	0.230586	-0.0608632
Cortical Thickness	Biological	AHBA	DFC PVALB	0.0231	0.0459603	4	0.376177	-0.781038	-0.30048	0.983216	-0.746638
Cortical Thickness	Biological	AHBA	DFC SST	0.0379	0.0677785	2	-0.569932	1.08176	0.208134	-0.561831	0.479602
Cortical Thickness	Biological	AHBA	DFC End	0.0467	0.0779969	1	0.347241	-0.00123152	-0.317555	0.346813	-0.895841
Cortical Thickness	Biological	AHBA	DFC Per	0.7615	0.774639	2	0.106046	0.212803	-0.258546	-0.260603	0.0353357
Cortical Thickness	Biological	AHBA	DFC Ast	0.0418	0.07291	2	-0.123675	0.857194	-0.123138	-0.693082	0.153715
Cortical Thickness	Biological	AHBA	DFC Oli	0.2722	0.316981	3	0.28643	-0.376515	0.331962	-0.156258	-0.395693
Cortical Thickness	Biological	AHBA	DFC OPC	0.0965	0.140019	2	-0.305842	0.762159	-0.554447	-0.263832	0.664092
Cortical Thickness	Biological	AHBA	DFC Mic	0.9632	0.96321	2	0.0336842	0.137934	0.130911	-0.327798	-0.0166958
Cortical Thickness	Biological	AHBA	VIS Ex1	0.1051	0.148243	5	-0.478512	0.274442	0.148671	-0.491132	1.21067
Cortical Thickness	Biological	AHBA	VIS Ex3	0.0313	0.0577278	1	0.822329	-0.684781	-0.439692	-0.0990457	-0.60321
Cortical Thickness	Biological	AHBA	VIS Ex4	0.0006	0.00257071	4	-0.689018	0.294667	0.0995768	1.3485	-0.282884
Cortical Thickness	Biological	AHBA	VIS Ex5	0.1595	0.201666	3	-0.211196	0.323713	0.549355	0.0123385	-0.444514
Cortical Thickness	Biological	AHBA	VIS Ex8	0.1944	0.236742	2	-0.341404	0.61653	0.202007	-0.620208	0.559755
Cortical Thickness	Biological	AHBA	VIS In1	0.0002	0.00135164	3	-0.131191	0.262475	1.33501	-1.15523	-0.0643633
Cortical Thickness	Biological	AHBA	VIS In2	0.5476	0.573532	4	0.229893	-0.0664573	-0.71807	0.377841	-0.169549
Cortical Thickness	Biological	AHBA	VIS In4	0.0075	0.0192648	4	0.186781	-0.129006	-1.11673	0.839205	-0.0998645
Cortical Thickness	Biological	AHBA	VIS PVALB	0.0182	0.0379196	4	0.180932	-0.645077	-0.410309	1.2347	-0.608007
Cortical Thickness	Biological	AHBA	VIS SST	0.1516	0.193057	2	-0.446986	0.94366	0.403419	-0.533517	0.123824
Cortical Thickness	Biological	AHBA	VIS End	0.0256	0.0500074	4	0.042921	0.156719	-0.453883	0.661166	-0.564473
Cortical Thickness	Biological	AHBA	VIS Per	0.1153	0.15849	2	0.0206462	0.629322	0.00700244	-0.654018	-0.0923197
Cortical Thickness	Biological	AHBA	VIS Ast	0.1437	0.184324	2	-0.146691	0.758202	-0.387853	-0.379371	0.247377
Cortical Thickness	Biological	AHBA	VIS Oli	0.2416	0.286053	3	0.180517	-0.253401	0.501226	-0.237279	-0.369378
Cortical Thickness	Biological	AHBA	VIS OPC	0.0108	0.024849	2	-0.515068	0.874312	-0.724483	0.249473	0.63705
Cortical Thickness	Biological	AHBA	VIS Mic	0.1345	0.175707	2	-0.292161	0.69335	0.204364	-0.377001	0.0795029
Cortical Thickness	Biological	BigBrain	bb gradient	0.0273	0.0522581	5	-0.715705	0.787543	0.210354	-0.266625	0.882237
Cortical Thickness	Biological	BigBrain	bb moment1	0.0208	0.0420957	4	0.0460845	-0.732478	-1.09005	0.999938	0.658499
Cortical Thickness	Biological	BigBrain	bb moment2	0.1403	0.18194	4	-0.120787	-0.344617	-0.941585	0.950158	0.504824
Cortical Thickness	Biological	Neurotransmitter	D1 SCH23390 hc13 kaller	0.0003	0.00177	2	-0.493784	1.4629	-0.32924	-0.151093	-0.0598499
Cortical Thickness	Biological	Neurotransmitter	D2 flb457 hc55 sandiego	0.0001	0.000885	5	-0.322899	0.34507	-0.602089	-0.408106	1.45269
Cortical Thickness	Biological	Neurotransmitter	DAT fpcit hc174 dukart spect	0.0003	0.00177	2	-0.368633	1.07231	-0.856043	0.276135	0.122633
Cortical Thickness	Biological	Neurotransmitter	NAT MRB hc77 ding	0.0017	0.00587709	1	0.645765	0.120547	-0.554796	-0.451671	-0.597692
Cortical Thickness	Biological	Neurotransmitter	5HT1a way hc36 savli	0.0188	0.03894	5	-0.367175	0.480373	-0.444316	0.0546017	0.683567
Cortical Thickness	Biological	Neurotransmitter	5HT1b p943 hc65 gallezot	0.0824	0.122508	1	0.233195	0.0986226	0.152722	0.0619951	-0.905131
Cortical Thickness	Biological	Neurotransmitter	5HT2a cimbi hc29 beliveau	0.0083	0.0207165	5	-0.254397	-0.464612	0.640349	-0.211303	0.781302
Cortical Thickness	Biological	Neurotransmitter	5HT4 sb20 hc59 beliveau	0.0009	0.00357933	5	-0.358257	-0.16555	0.15772	-0.268341	1.22277
Cortical Thickness	Biological	Neurotransmitter	5HT6 gsk hc30 radnakrishnan	0.3579	0.39105	2	0.225555	0.25837	-0.455235	-0.356092	0.0311688
Cortical Thickness	Biological	Neurotransmitter	5HTT dasb hc100 beliveau	0.0158	0.0339196	4	-0.464056	0.27568	-0.337043	0.636786	0.355818
Cortical Thickness	Biological	Neurotransmitter	A4B2 flubatine hc30 hillmer	0	0.000160909	3	0.458829	0.259325	0.688688	-1.01903	-0.878226
Cortical Thickness	Biological	Neurotransmitter	M1 lsn hc24 naganawa	0.346	0.381581	5	0.0223509	-0.191115	0.344482	-0.463789	0.387761
Cortical Thickness	Biological	Neurotransmitter	VAChT feobv hc18 aghourian sum	0.0001	0.000885	2	0.194796	1.20307	-0.419749	-0.763382	-0.575385
Cortical Thickness	Biological	Neurotransmitter	mGluR5 abp hc73 smart	0	0.000160909	2	0.379823	1.02548	-0.558858	-0.94611	-0.447958
Cortical Thickness	Biological	Neurotransmitter	GABAa-bz flumazenil hc16 norgaard	0.0501	0.0825067	4	0.182657	-0.172746	-0.604293	0.57024	-0.311076
Cortical Thickness	Biological	Neurotransmitter	H3 cban hc8 gallezot	0.0002	0.00135164	2	-0.0519373	1.35722	0.028368	-0.783132	-0.592624
Cortical Thickness	Biological	Neurotransmitter	CB1 omar hc77 normandin	0	0.000160909	5	-0.173918	0.626314	0.552655	-1.31207	0.687651
Cortical Thickness	Biological	Neurotransmitter	MU carfentanil hc204 kantonen	0.0001	0.000885	2	-0.133333	1.11884	0.301913	-1.32696	0.267829
Cortical Thickness	Psychological	Neurosynth	action	0.0001	0.000885	1	0.806175	-0.72478	-0.224155	-0.389551	-0.373468
Cortical Thickness	Psychological	Neurosynth	adaptation	0.0004	0.00198822	5	0.194386	-0.983775	-0.409699	0.345309	0.709333
Cortical Thickness	Psychological	Neurosynth	addiction	0.0001	0.000885	2	-0.61896	1.60001	-0.00607385	-0.103704	-0.303993
Cortical Thickness	Psychological	Neurosynth	anticipation	0.0001	0.000885	2	-0.288971	1.29942	0.140223	-0.140887	-0.836931
Cortical Thickness	Psychological	Neurosynth	anxiety	0.0001	0.000885	2	-0.684985	1.4616	0.0786961	-0.0164149	-0.168959
Cortical Thickness	Psychological	Neurosynth	arousal	0.0002	0.00135164	2	-0.564476	1.39277	0.103436	-0.067831	-0.33862
Cortical Thickness	Psychological	Neurosynth	association	0.1105	0.154018	4	-0.44891	0.312696	0.117444	0.407833	0.0953042
Cortical Thickness	Psychological	Neurosynth	attention	0.0022	0.00724389	1	0.571159	-0.277592	-0.671837	0.104154	-0.490819
Cortical Thickness	Psychological	Neurosynth	autobiographical memory	0.1305	0.17239	2	-0.379248	0.512608	0.118163	0.294645	-0.17667
Cortical Thickness	Psychological	Neurosynth	balance	0.0141	0.0306438	3	0.20808	0.35453	0.366801	-0.781947	-0.353293
Cortical Thickness	Psychological	Neurosynth	belief	0.0878	0.128982	3	0.189429	-0.0906667	0.523797	-0.622811	-0.122254
Cortical Thickness	Psychological	Neurosynth	categorization	0.0115	0.0262874	5	0.0684593	-0.726655	-0.397039	0.457758	0.555413
Cortical Thickness	Psychological	Neurosynth	cognitive control	0.0016	0.0056994	2	-0.0204682	0.749409	0.541445	-0.660637	-0.598848
Cortical Thickness	Psychological	Neurosynth	communication	0.0257	0.0500074	5	0.174451	-0.372341	-0.0225922	-0.573364	0.738755
Cortical Thickness	Psychological	Neurosynth	competition	0.3132	0.350874	3	0.0768654	-0.59837	0.271931	0.152195	0.0790018
Cortical Thickness	Psychological	Neurosynth	concept	0.001	0.00392901	3	-0.30348	0.53265	0.879002	-0.632316	-0.0310514
Cortical Thickness	Psychological	Neurosynth	consciousness	0.0042	0.0122159	2	0.0672566	0.527574	-0.994239	0.356667	-0.228266
Cortical Thickness	Psychological	Neurosynth	consolidation	0.1117	0.15508	4	-0.284253	0.276187	-0.446882	0.437778	0.272332
Cortical Thickness	Psychological	Neurosynth	context	0.0428	0.0739256	3	-0.375205	-0.00361502	0.668021	-0.15242	0.419714
Cortical Thickness	Psychological	Neurosynth	coordination	0.0004	0.00198822	1	0.803147	-0.334515	-0.556794	-0.354017	-0.544522
Cortical Thickness	Psychological	Neurosynth	decision	0.0002	0.00135164	2	-0.422092	0.95498	0.763163	-0.317132	-0.515561
Cortical Thickness	Psychological	Neurosynth	decision making	0.0001	0.000885	2	-0.395442	1.14671	0.68389	-0.234823	-0.829095
Cortical Thickness	Psychological	Neurosynth	detection	0.0046	0.0131608	1	0.619264	-0.543585	-0.643203	-0.130262	-0.034414
Cortical Thickness	Psychological	Neurosynth	discrimination	0.0262	0.0507013	5	0.193575	-0.561121	-0.535252	0.203446	0.499881
Cortical Thickness	Psychological	Neurosynth	distraction	0.0528	0.0861509	2	-0.168102	0.745933	0.101167	-0.161578	-0.398948
Cortical Thickness	Psychological	Neurosynth	eating	0.0002	0.00135164	3	-0.754773	0.845775	0.86857	-0.00200361	-0.0696405
Cortical Thickness	Psychological	Neurosynth	efficiency	0.3949	0.424918	1	0.224824	-0.0999866	0.185311	-0.453606	-0.0605771
Cortical Thickness	Psychological	Neurosynth	effort	0.0061	0.0161413	1	0.588032	-0.279794	0.0317954	-0.288794	-0.760768
Cortical Thickness	Psychological	Neurosynth	emotion	0	0.000160909	2	-0.72765	0.902415	0.760602	-0.2734	0.23094
Cortical Thickness	Psychological	Neurosynth	emotion regulation	0	0.000160909	3	-0.503398	1.0356	1.03797	-0.635471	-0.309971
Cortical Thickness	Psychological	Neurosynth	empathy	0.0309	0.0572887	2	-0.0382852	0.602004	0.272098	-0.675195	-0.0923848
Cortical Thickness	Psychological	Neurosynth	encoding	0.0013	0.0049334	4	-0.285426	-0.597648	0.083353	0.993245	0.126952
Cortical Thickness	Psychological	Neurosynth	episodic memory	0.0144	0.0311045	4	-0.431167	-0.0666338	0.0272291	0.819513	0.104117
Cortical Thickness	Psychological	Neurosynth	expectancy	0.0575	0.0925277	3	0.050586	0.0059146	0.776719	-0.373545	-0.45697
Cortical Thickness	Psychological	Neurosynth	expertise	0.0045	0.01298	5	0.0686443	-0.732188	-0.270979	0.0470136	0.928442
Cortical Thickness	Psychological	Neurosynth	extinction	0.0004	0.00198822	2	-0.653259	0.732245	0.0977654	0.654724	-0.194307
Cortical Thickness	Psychological	Neurosynth	face recognition	0.0001	0.000885	5	-0.504673	-0.300832	-0.171673	0.515359	1.12546
Cortical Thickness	Psychological	Neurosynth	facial expression	0.162	0.203374	5	-0.243104	0.0417048	-0.317186	0.162873	0.655144
Cortical Thickness	Psychological	Neurosynth	familiarity	0.01	0.0234672	4	-0.338572	-0.310889	-0.2132	0.729692	0.523208
Cortical Thickness	Psychological	Neurosynth	fear	0.0001	0.000885	2	-0.74574	1.17188	0.184382	0.0709961	0.113937
Cortical Thickness	Psychological	Neurosynth	fixation	0	0.000160909	4	0.0763687	-0.634475	-0.652635	1.24462	-0.262819
Cortical Thickness	Psychological	Neurosynth	focus	0.2802	0.324165	1	0.272292	0.0417652	-0.171988	0.0404857	-0.580214
Cortical Thickness	Psychological	Neurosynth	gaze	0.0005	0.00231462	4	0.249175	-0.800727	-0.742345	0.723536	0.236954
Cortical Thickness	Psychological	Neurosynth	goal	0.1247	0.166101	2	0.247752	0.263917	0.120696	-0.390285	-0.563659
Cortical Thickness	Psychological	Neurosynth	hyperactivity	0.0017	0.00587709	2	-0.413761	0.787653	0.492568	-0.379134	0.0102356
Cortical Thickness	Psychological	Neurosynth	imagery	0	0.000160909	1	0.811784	-0.735006	-0.909541	0.258962	-0.467488
Cortical Thickness	Psychological	Neurosynth	impulsivity	0	0.000160909	2	-0.651128	1.21305	0.674665	-0.119612	-0.424079
Cortical Thickness	Psychological	Neurosynth	induction	0.0042	0.0122159	2	0.0128156	0.877065	-0.170885	-0.174259	-0.70324
Cortical Thickness	Psychological	Neurosynth	inference	0.5626	0.584162	1	0.238765	-0.310908	-0.175725	-0.0952834	0.0901176
Cortical Thickness	Psychological	Neurosynth	inhibition	0.0014	0.00519938	2	0.147445	0.638286	0.404069	-0.578154	-0.830096
Cortical Thickness	Psychological	Neurosynth	insight	0.0329	0.0600523	2	-0.416354	0.615783	-0.0620231	0.453498	-0.221864
Cortical Thickness	Psychological	Neurosynth	integration	0.0038	0.0113339	5	0.359277	-0.690443	-0.618131	-0.00262929	0.587554
Cortical Thickness	Psychological	Neurosynth	intelligence	0.0016	0.0056994	3	-0.0675656	-0.724957	0.979063	-0.0791058	0.14797
Cortical Thickness	Psychological	Neurosynth	intention	0.0943	0.137958	3	0.0777086	-0.325267	0.766263	-0.196052	-0.32718
Cortical Thickness	Psychological	Neurosynth	interference	0.0271	0.0521573	3	0.225757	0.194611	0.55757	-0.55185	-0.6707
Cortical Thickness	Psychological	Neurosynth	judgment	0.1611	0.202964	3	-0.0308237	-0.54112	0.472968	0.104336	0.125149
Cortical Thickness	Psychological	Neurosynth	knowledge	0.0026	0.00832378	3	-0.205911	-0.686286	0.654591	0.0143579	0.645908
Cortical Thickness	Psychological	Neurosynth	language	0.006	0.0159965	5	0.24931	-0.794804	0.200495	-0.301109	0.516258
Cortical Thickness	Psychological	Neurosynth	language comprehension	0.0306	0.0572887	3	0.109212	-0.582071	0.505344	-0.373029	0.378668
Cortical Thickness	Psychological	Neurosynth	learning	0.0437	0.0747504	4	-0.342979	0.281134	0.0910964	0.6436	-0.377627
Cortical Thickness	Psychological	Neurosynth	listening	0.0951	0.138555	1	0.347546	-0.268102	-0.218714	-0.528632	0.340684
Cortical Thickness	Psychological	Neurosynth	localization	0.073	0.110602	1	0.239053	-0.781245	-0.0238747	0.124619	0.238098
Cortical Thickness	Psychological	Neurosynth	loss	0	0.000160909	2	-0.699901	0.951927	0.120339	-0.205055	0.663177
Cortical Thickness	Psychological	Neurosynth	maintenance	0.0174	0.0366854	1	0.33157	0.0661216	0.0373336	0.0703855	-0.99691
Cortical Thickness	Psychological	Neurosynth	manipulation	0.0009	0.00357933	1	0.618343	-0.424725	-0.503056	0.185512	-0.693912
Cortical Thickness	Psychological	Neurosynth	meaning	0.0987	0.142046	3	0.148854	-0.571988	0.35123	-0.251484	0.279686
Cortical Thickness	Psychological	Neurosynth	memory	0.1169	0.159792	4	-0.235388	-0.275658	0.0992523	0.671094	-0.00884402
Cortical Thickness	Psychological	Neurosynth	memory retrieval	0.5219	0.548238	2	-0.233303	0.32893	0.304975	-0.0444884	-0.0863761
Cortical Thickness	Psychological	Neurosynth	mental imagery	0	0.000160909	4	0.201974	-0.797734	-0.783476	1.06924	-0.0270735
Cortical Thickness	Psychological	Neurosynth	monitoring	0	0.000160909	2	0.379964	0.725273	-0.154114	-0.601276	-0.906595
Cortical Thickness	Psychological	Neurosynth	mood	0	0.000160909	3	-0.820222	0.822582	0.869742	0.132597	-0.0474236
Cortical Thickness	Psychological	Neurosynth	morphology	0.0078	0.0198902	5	-0.393455	0.0551065	0.603359	-0.388189	0.740632
Cortical Thickness	Psychological	Neurosynth	motor control	0.0002	0.00135164	1	0.823247	-0.308774	-0.572068	-0.444998	-0.499197
Cortical Thickness	Psychological	Neurosynth	movement	0.0002	0.00135164	1	0.865004	-0.594476	-0.627068	-0.238444	-0.449436
Cortical Thickness	Psychological	Neurosynth	multisensory	0.0037	0.0112251	1	0.529241	-0.652811	-0.685093	0.025892	0.167217
Cortical Thickness	Psychological	Neurosynth	naming	0.0085	0.0209204	5	0.169796	-0.762019	-0.045031	0.0145092	0.534532
Cortical Thickness	Psychological	Neurosynth	navigation	0.0001	0.000885	4	-0.166056	-0.398789	-0.575002	1.32498	-0.137896
Cortical Thickness	Psychological	Neurosynth	object recognition	0	0.000160909	4	-0.172734	-0.916019	-0.618917	0.979549	0.957242
Cortical Thickness	Psychological	Neurosynth	pain	0.0004	0.00198822	2	-0.016077	1.28094	-0.23875	-0.542458	-0.608838
Cortical Thickness	Psychological	Neurosynth	perception	0.0025	0.00807764	5	0.300869	-0.563962	-0.863145	0.186207	0.594367
Cortical Thickness	Psychological	Neurosynth	planning	0.0001	0.000885	1	0.744924	-0.935346	-0.00615856	-0.0824467	-0.560308
Cortical Thickness	Psychological	Neurosynth	priming	0.0008	0.00325841	5	-0.185793	-0.895589	0.181563	0.473785	0.770505
Cortical Thickness	Psychological	Neurosynth	psychosis	0.1998	0.242235	2	-0.137449	0.6401	-0.277244	-0.0100929	-0.148887
Cortical Thickness	Psychological	Neurosynth	reading	0.0126	0.0284327	5	0.207816	-0.793192	-0.0843002	0.0147921	0.519622
Cortical Thickness	Psychological	Neurosynth	reasoning	0.104	0.147278	3	-0.0722679	0.0306321	0.722485	-0.0885915	-0.47949
Cortical Thickness	Psychological	Neurosynth	recall	0.2655	0.3102	4	-0.366142	0.181149	0.304717	0.324944	-0.0332872
Cortical Thickness	Psychological	Neurosynth	recognition	0.0004	0.00198822	5	-0.297615	-0.739061	-0.100381	0.756874	0.793282
Cortical Thickness	Psychological	Neurosynth	rehearsal	0.0001	0.000885	1	0.777735	-0.877855	-0.358931	-0.170771	-0.249283
Cortical Thickness	Psychological	Neurosynth	reinforcement learning	0.0088	0.0213612	2	-0.397433	0.859318	-0.0147682	0.266002	-0.381776
Cortical Thickness	Psychological	Neurosynth	response inhibition	0.0056	0.0155152	2	0.131186	0.58101	0.329269	-0.530514	-0.704711
Cortical Thickness	Psychological	Neurosynth	response selection	0.009	0.0215509	1	0.458632	0.0844538	0.16969	-0.577562	-0.678677
Cortical Thickness	Psychological	Neurosynth	retention	0.6574	0.67456	1	0.176996	0.033676	-0.301913	0.101219	-0.284753
Cortical Thickness	Psychological	Neurosynth	retrieval	0.4434	0.469961	4	-0.210493	-0.130003	0.201489	0.409077	-0.0311949
Cortical Thickness	Psychological	Neurosynth	reward anticipation	0.0003	0.00177	4	-0.676456	0.69101	0.315258	0.692056	-0.351444
Cortical Thickness	Psychological	Neurosynth	rhythm	0.0006	0.00257071	1	0.723353	-0.61972	-0.513191	-0.471595	0.0867213
Cortical Thickness	Psychological	Neurosynth	risk	0	0.000160909	2	-0.678421	1.04421	0.697871	-0.0740784	-0.233818
Cortical Thickness	Psychological	Neurosynth	rule	0.0056	0.0155152	3	-0.0226768	0.122727	1.03045	-0.449649	-0.58372
Cortical Thickness	Psychological	Neurosynth	salience	0.0001	0.000885	2	-0.690755	1.43989	0.137331	0.0192679	-0.230513
Cortical Thickness	Psychological	Neurosynth	search	0.0001	0.000885	4	0.236453	-0.920511	-0.507595	0.894001	-0.0280811
Cortical Thickness	Psychological	Neurosynth	selective attention	0.1006	0.143613	1	0.323503	-0.549909	-0.21668	0.317307	-0.280606
Cortical Thickness	Psychological	Neurosynth	semantic memory	0.0355	0.0641354	5	-0.423442	-0.00255808	-0.102224	0.399785	0.641812
Cortical Thickness	Psychological	Neurosynth	sentence comprehension	0.1155	0.15849	1	0.364068	-0.461443	0.149889	-0.321615	-0.0839812
Cortical Thickness	Psychological	Neurosynth	skill	0.0058	0.0155814	1	0.469021	-0.80779	-0.226085	-0.220076	0.333873
Cortical Thickness	Psychological	Neurosynth	sleep	0.0003	0.00177	2	-0.582185	1.02349	-0.0252796	0.316829	-0.185853
Cortical Thickness	Psychological	Neurosynth	social cognition	0.071	0.108821	2	-0.275744	0.472182	0.445331	-0.443242	0.181727
Cortical Thickness	Psychological	Neurosynth	spatial attention	0.0031	0.00982982	1	0.481023	-0.644589	-0.57882	0.359716	-0.233787
Cortical Thickness	Psychological	Neurosynth	speech perception	0.0788	0.117716	5	0.350007	-0.423271	-0.259956	-0.381686	0.385888
Cortical Thickness	Psychological	Neurosynth	speech production	0.02	0.0409453	1	0.518906	-0.350793	-0.433739	-0.468796	0.171873
Cortical Thickness	Psychological	Neurosynth	strategy	0.0665	0.103266	3	-0.19312	0.401482	0.638928	-0.21256	-0.402146
Cortical Thickness	Psychological	Neurosynth	strength	0.0404	0.0711699	2	-0.18017	0.755324	0.135523	-0.417424	-0.108596
Cortical Thickness	Psychological	Neurosynth	stress	0	0.000160909	2	-0.736092	1.22471	0.180515	0.0238472	0.0878358
Cortical Thickness	Psychological	Neurosynth	sustained attention	0.019	0.0391252	2	-0.136467	0.80415	0.211742	-0.29375	-0.4967
Cortical Thickness	Psychological	Neurosynth	task difficulty	0.0699	0.107601	1	0.451209	-0.0221765	-0.0786478	-0.449215	-0.438586
Cortical Thickness	Psychological	Neurosynth	thought	0.1134	0.156825	2	-0.267758	0.535237	-0.295425	-0.130455	0.452305
Cortical Thickness	Psychological	Neurosynth	uncertainty	0.005	0.0140757	3	-0.0202783	0.45996	0.675622	-0.303939	-0.814179
Cortical Thickness	Psychological	Neurosynth	updating	0.1807	0.226047	4	0.167753	-0.30233	-0.257977	0.487123	-0.366382
Cortical Thickness	Psychological	Neurosynth	utility	0.0048	0.0136219	2	-0.243956	0.975609	-0.111827	-0.43371	0.0470437
Cortical Thickness	Psychological	Neurosynth	valence	0	0.000160909	2	-0.729055	0.957297	0.391266	-0.0246596	0.239302
Cortical Thickness	Psychological	Neurosynth	verbal fluency	0.2588	0.303373	1	0.241828	0.0466674	0.20728	-0.306543	-0.475817
Cortical Thickness	Psychological	Neurosynth	visual attention	0.0021	0.0070466	4	0.306962	-0.685256	-0.688532	0.71916	-0.088863
Cortical Thickness	Psychological	Neurosynth	visual perception	0.0032	0.0100561	4	0.0692788	-0.61139	-0.707552	0.716249	0.415452
Cortical Thickness	Psychological	Neurosynth	word recognition	0.1202	0.161804	5	0.114463	-0.554946	0.100201	-0.173146	0.498798
Cortical Thickness	Psychological	Neurosynth	working memory	0.0443	0.0754122	1	0.498899	-0.433331	0.120559	-0.3039	-0.43324
Surface Area	Biological	AHBA	DFC Ex1	0.0586	0.0925277	5	-0.184422	0.566142	-1.01197	0.480137	0.921419
Surface Area	Biological	AHBA	DFC Ex2	0.0487	0.0805764	3	0.0844346	-0.37906	1.00558	-0.842524	-0.629261
Surface Area	Biological	AHBA	DFC Ex3	0.3298	0.368305	3	0.303771	-0.328888	0.402873	-1.03353	-1.05054
Surface Area	Biological	AHBA	DFC Ex4	0.6143	0.634011	5	-0.203887	0.0237652	0.291013	0.174856	1.00399
Surface Area	Biological	AHBA	DFC Ex5	0.1553	0.19706	5	0.363737	-0.207383	-0.788589	0.127794	0.408835
Surface Area	Biological	AHBA	DFC Ex8	0.1317	0.173328	3	0.184673	-0.200419	0.257291	-0.832264	-0.287627
Surface Area	Biological	AHBA	DFC In1	0.143	0.184093	5	0.328207	-0.143296	-0.915463	-0.00051702	1.15984
Surface Area	Biological	AHBA	DFC In3	0.0162	0.0345683	3	-0.334575	-0.136919	1.34329	0.179326	-0.618806
Surface Area	Biological	AHBA	DFC In4	0.4276	0.454576	3	0.107527	-0.146061	0.355325	-0.571623	-0.712633
Surface Area	Biological	AHBA	DFC PVALB	0.0019	0.00650135	3	-0.0620484	-0.39928	1.58288	-0.950826	-0.889578
Surface Area	Biological	AHBA	DFC SST	0.0004	0.00198822	4	-0.0955731	0.196217	-1.19363	2.05669	1.22807
Surface Area	Biological	AHBA	DFC End	0.036	0.0647083	3	0.2671	-0.514426	0.566581	-0.304442	-0.829038
Surface Area	Biological	AHBA	DFC Per	0.3564	0.390945	4	0.224536	-0.293612	-0.215672	0.476646	-0.160035
Surface Area	Biological	AHBA	DFC Ast	0.0035	0.0107116	4	-0.0172741	0.100648	-0.870009	1.78492	-0.0174798
Surface Area	Biological	AHBA	DFC Oli	0.6233	0.641429	3	0.0379588	-0.0829747	0.322515	-0.199983	-0.910759
Surface Area	Biological	AHBA	DFC OPC	0.0308	0.0572887	4	-0.138476	0.400785	-1.00842	1.19936	0.512267
Surface Area	Biological	AHBA	DFC Mic	0.5592	0.583954	4	0.0246257	0.134003	-0.571122	0.383531	0.312128
Surface Area	Biological	AHBA	VIS Ex1	0.0105	0.0243173	5	-0.136999	0.667488	-1.22377	0.153535	0.858124
Surface Area	Biological	AHBA	VIS Ex3	0.2287	0.273525	3	0.298042	-0.338722	0.488204	-1.01809	-1.31888
Surface Area	Biological	AHBA	VIS Ex4	0.0035	0.0107116	3	-0.466356	-0.17349	1.37593	0.576699	0.783948
Surface Area	Biological	AHBA	VIS Ex5	0.2455	0.289702	5	0.0281996	-0.2407	-0.0493447	0.614149	1.12278
Surface Area	Biological	AHBA	VIS Ex8	0.0782	0.117716	4	0.0511987	0.2744	-1.08998	0.660994	0.478734
Surface Area	Biological	AHBA	VIS In1	0.0579	0.0925277	5	0.3698	-0.112767	-1.0587	0.0229411	0.884653
Surface Area	Biological	AHBA	VIS In2	0.1814	0.226124	3	0.0475635	-0.31035	0.829959	-0.594658	-0.415253
Surface Area	Biological	AHBA	VIS In4	0.4699	0.496562	3	-0.137736	-0.0098151	0.615718	0.0530319	-1.01556
Surface Area	Biological	AHBA	VIS PVALB	0.0008	0.00325841	3	-0.224719	-0.250115	1.72851	-0.925774	-0.794015
Surface Area	Biological	AHBA	VIS SST	0.0013	0.0049334	4	0.0339879	0.125221	-1.21163	1.79126	0.650997
Surface Area	Biological	AHBA	VIS End	0.017	0.0360571	3	0.122373	-0.527725	0.757117	0.195757	-0.471583
Surface Area	Biological	AHBA	VIS Per	0.3329	0.369436	4	0.128335	-0.0837964	-0.481123	0.781053	-0.201652
Surface Area	Biological	AHBA	VIS Ast	0.0277	0.0527384	4	-0.0916325	0.166694	-0.711421	1.53924	0.102822
Surface Area	Biological	AHBA	VIS Oli	0.7799	0.791083	3	0.0567549	-0.0985988	0.207826	-0.101253	-0.652661
Surface Area	Biological	AHBA	VIS OPC	0.0038	0.0113339	4	-0.375235	0.387242	-0.549456	2.17238	-0.0350113
Surface Area	Biological	AHBA	VIS Mic	0.1279	0.169589	4	-0.203733	0.0951985	-0.229007	1.26619	0.669068
Surface Area	Biological	BigBrain	bb gradient	0.0068	0.017726	5	-0.280052	0.574741	-1.08543	1.0537	1.19839
Surface Area	Biological	BigBrain	bb moment1	0.0094	0.0222076	3	-0.404214	0.224048	1.33852	-1.21922	-0.655462
Surface Area	Biological	BigBrain	bb moment2	0.0004	0.00198822	3	-0.483905	0.172411	1.48318	-0.968784	-0.116286
Surface Area	Biological	Neurotransmitter	D1 SCH23390 hc13 kaller	0.0008	0.00325841	5	0.110922	-0.352767	-0.471476	1.41579	1.74241
Surface Area	Biological	Neurotransmitter	D2 flb457 hc55 sandiego	0.0202	0.0411169	2	-0.119872	0.456052	-0.84217	0.432214	0.127933
Surface Area	Biological	Neurotransmitter	DAT fpcit hc174 dukart spect	0.1418	0.183214	4	0.0947423	-0.209474	-0.377807	1.07858	0.61495
Surface Area	Biological	Neurotransmitter	NAT MRB hc77 ding	0.0104	0.0242443	1	0.451085	-0.659338	0.0509427	0.356821	-0.481902
Surface Area	Biological	Neurotransmitter	5HT1a way hc36 savli	0.0022	0.00724389	5	-0.0819857	0.511335	-1.16102	0.318357	0.773479
Surface Area	Biological	Neurotransmitter	5HT1b p943 hc65 gallezot	0.0011	0.00427109	3	0.226998	-0.767174	0.742357	0.528467	0.265224
Surface Area	Biological	Neurotransmitter	5HT2a cimbi hc29 beliveau	0.2397	0.284756	5	0.167975	0.018302	-0.10688	-1.18061	0.17467
Surface Area	Biological	Neurotransmitter	5HT4 sb20 hc59 beliveau	0.0057	0.0155488	2	-0.0440126	0.567828	-0.875939	-0.706926	0.20763
Surface Area	Biological	Neurotransmitter	5HT6 gsk hc30 radnakrishnan	0.0588	0.0925277	4	0.333035	-0.572365	0.074344	0.526612	-0.124456
Surface Area	Biological	Neurotransmitter	5HTT dasb hc100 beliveau	0.8875	0.892553	2	-0.0555119	0.181057	-0.203205	0.00376635	-0.150454
Surface Area	Biological	Neurotransmitter	A4B2 flubatine hc30 hillmer	0.0001	0.000885	1	0.700091	-0.707302	-0.694184	0.387778	-0.0256866
Surface Area	Biological	Neurotransmitter	M1 lsn hc24 naganawa	0.3672	0.39753	5	0.13156	-0.286614	0.27142	-0.49466	0.811568
Surface Area	Biological	Neurotransmitter	VAChT feobv hc18 aghourian sum	0	0.000160909	4	0.500146	-0.544065	-0.924383	1.51488	0.0746763
Surface Area	Biological	Neurotransmitter	mGluR5 abp hc73 smart	0.0005	0.00231462	4	0.368583	-0.48562	-0.703758	1.36313	0.60561
Surface Area	Biological	Neurotransmitter	GABAa-bz flumazenil hc16 norgaard	0.0003	0.00177	3	0.0532258	-0.561041	1.21632	-0.422462	0.136397
Surface Area	Biological	Neurotransmitter	H3 cban hc8 gallezot	0	0.000160909	4	0.368241	-0.733189	-0.796894	2.68677	1.15238
Surface Area	Biological	Neurotransmitter	CB1 omar hc77 normandin	0.0004	0.00198822	4	0.181525	0.0756181	-1.52418	1.42265	1.22094
Surface Area	Biological	Neurotransmitter	MU carfentanil hc204 kantonen	0.0001	0.000885	4	0.275854	-0.0314791	-1.74465	1.80486	1.322
Surface Area	Psychological	Neurosynth	action	0.2866	0.328349	3	-0.0562271	0.0589131	0.49193	-0.78467	-0.694947
Surface Area	Psychological	Neurosynth	adaptation	0.0001	0.000885	2	-0.497227	0.686804	0.447816	-0.713745	-0.908031
Surface Area	Psychological	Neurosynth	addiction	0.0004	0.00198822	4	-0.00442756	-0.392089	-0.383819	2.16197	1.97455
Surface Area	Psychological	Neurosynth	anticipation	0.0002	0.00135164	4	0.106952	-0.577617	-0.0298107	2.0098	0.878948
Surface Area	Psychological	Neurosynth	anxiety	0.0006	0.00257071	4	-0.134814	-0.130577	-0.525488	2.11573	1.85454
Surface Area	Psychological	Neurosynth	arousal	0.0001	0.000885	4	0.0856938	-0.477908	-0.476034	2.36574	1.62028
Surface Area	Psychological	Neurosynth	association	0.5627	0.584162	2	-0.0500333	0.235587	-0.397353	0.204687	-0.263569
Surface Area	Psychological	Neurosynth	attention	0.0025	0.00807764	3	-0.0899911	-0.267035	1.17107	-0.389924	-0.788253
Surface Area	Psychological	Neurosynth	autobiographical memory	0.284	0.32749	5	-0.00627439	0.123044	-0.509069	0.0190063	1.24796
Surface Area	Psychological	Neurosynth	balance	0.0427	0.0739256	5	0.317192	-0.0762476	-0.797353	-0.291484	0.650578
Surface Area	Psychological	Neurosynth	belief	0.3972	0.426098	5	0.0995794	0.109132	-0.497051	-0.399934	0.590982
Surface Area	Psychological	Neurosynth	categorization	0.0057	0.0155488	3	-0.042866	0.158253	0.666657	-1.36179	-1.7075
Surface Area	Psychological	Neurosynth	cognitive control	0.0006	0.00257071	4	0.329932	-0.531612	-0.406836	1.73206	-0.531197
Surface Area	Psychological	Neurosynth	communication	0.2886	0.329574	2	0.0800134	0.223867	-0.554077	-0.46958	0.0468013
Surface Area	Psychological	Neurosynth	competition	0.183	0.227318	3	-0.0712283	-0.149377	0.663626	0.204728	-1.01601
Surface Area	Psychological	Neurosynth	concept	0.0305	0.0572887	5	0.078715	0.065987	-0.639445	-0.247593	1.78583
Surface Area	Psychological	Neurosynth	consciousness	0.1363	0.177403	4	-0.240483	-0.0721113	0.470295	0.952247	0.144494
Surface Area	Psychological	Neurosynth	consolidation	0.1892	0.231766	5	-0.160916	0.401805	-0.413444	-0.210679	0.482461
Surface Area	Psychological	Neurosynth	context	0.0731	0.110602	1	0.249107	0.024504	-0.808903	0.171343	-0.304319
Surface Area	Psychological	Neurosynth	coordination	0.1449	0.185192	1	0.310924	-0.307592	0.151583	-0.739371	-0.559531
Surface Area	Psychological	Neurosynth	decision	0	0.000160909	5	0.127167	-0.631532	-0.00653276	1.38638	2.29925
Surface Area	Psychological	Neurosynth	decision making	0.0001	0.000885	5	0.0681082	-0.621394	0.0411657	1.7567	2.09449
Surface Area	Psychological	Neurosynth	detection	0.3649	0.396252	3	-0.0786648	0.0815231	0.440128	-0.699403	-0.518617
Surface Area	Psychological	Neurosynth	discrimination	0.0256	0.0500074	3	-0.0276947	0.141652	0.473148	-1.36755	-0.773397
Surface Area	Psychological	Neurosynth	distraction	0.1339	0.175571	4	0.140082	-0.075985	-0.634469	0.674952	0.557046
Surface Area	Psychological	Neurosynth	eating	0.072	0.109877	5	-0.102387	-0.101103	-0.23344	1.20525	1.40464
Surface Area	Psychological	Neurosynth	efficiency	0.8686	0.876034	1	0.0790342	0.00239866	0.0157691	-0.513935	-0.262874
Surface Area	Psychological	Neurosynth	effort	0.0382	0.0679716	1	0.406079	-0.448252	0.102127	-0.319546	-1.03195
Surface Area	Psychological	Neurosynth	emotion	0.0007	0.00295694	5	-0.00218575	-0.0212834	-0.863557	1.43426	1.71617
Surface Area	Psychological	Neurosynth	emotion regulation	0.0001	0.000885	4	0.206097	-0.24778	-0.967096	1.55952	1.35054
Surface Area	Psychological	Neurosynth	empathy	0.0435	0.0747504	4	0.197374	-0.115299	-0.749633	0.789046	0.477754
Surface Area	Psychological	Neurosynth	encoding	0.0583	0.0925277	3	-0.06334	0.263838	0.285762	-1.23796	-0.905009
Surface Area	Psychological	Neurosynth	episodic memory	0.3765	0.406355	2	-0.110149	0.338086	-0.129362	-0.538721	-0.34245
Surface Area	Psychological	Neurosynth	expectancy	0.331	0.368483	1	0.268143	-0.284712	-0.0732999	0.0861921	-0.696192
Surface Area	Psychological	Neurosynth	expertise	0.0086	0.0210203	3	-0.251713	0.396125	0.538293	-1.69752	0.121899
Surface Area	Psychological	Neurosynth	extinction	0.0288	0.0545387	5	-0.208671	0.0331544	-0.201404	1.20176	1.36887
Surface Area	Psychological	Neurosynth	face recognition	0.0092	0.0218815	2	-0.48998	0.704399	0.0915913	-0.599296	0.341941
Surface Area	Psychological	Neurosynth	facial expression	0.185	0.228998	5	-0.337789	0.349179	0.126342	0.120984	0.35218
Surface Area	Psychological	Neurosynth	familiarity	0.0141	0.0306438	2	-0.265011	0.598849	-0.0976651	-1.08785	0.0518548
Surface Area	Psychological	Neurosynth	fear	0	0.000160909	4	-0.229634	0.0137693	-0.565745	2.19637	1.72903
Surface Area	Psychological	Neurosynth	fixation	0.0003	0.00177	3	-0.453375	-0.0586928	1.87069	-0.426235	-1.05473
Surface Area	Psychological	Neurosynth	focus	0.3027	0.342174	3	0.154373	-0.230164	0.354607	-0.683682	-0.18947
Surface Area	Psychological	Neurosynth	gaze	0.0002	0.00135164	3	-0.47849	0.21975	1.34498	-0.811279	-0.342225
Surface Area	Psychological	Neurosynth	goal	0.6057	0.626963	5	-0.0333486	-0.183241	0.387114	0.0207975	0.538715
Surface Area	Psychological	Neurosynth	hyperactivity	0.013	0.0289657	5	-0.1298	0.0660739	-0.517294	1.25987	1.28692
Surface Area	Psychological	Neurosynth	imagery	0.0083	0.0207165	3	0.0605171	-0.247044	0.93027	-0.91334	-1.01495
Surface Area	Psychological	Neurosynth	impulsivity	0.0004	0.00198822	5	-0.0803462	-0.273474	-0.334875	1.91644	2.05491
Surface Area	Psychological	Neurosynth	induction	0.0071	0.0183718	4	0.271472	-0.369061	-0.403225	1.28735	-0.57098
Surface Area	Psychological	Neurosynth	inference	0.0325	0.0596297	5	0.176886	0.131392	-0.47215	-1.17268	0.607497
Surface Area	Psychological	Neurosynth	inhibition	0.0035	0.0107116	4	0.243801	-0.438558	-0.381456	1.77638	-0.478366
Surface Area	Psychological	Neurosynth	insight	0.8127	0.821998	5	-0.124447	0.170137	-0.162289	0.232925	0.340784
Surface Area	Psychological	Neurosynth	integration	0.0827	0.122508	2	0.0909075	0.177562	0.0335514	-1.45681	-0.57094
Surface Area	Psychological	Neurosynth	intelligence	0.309	0.347268	5	-0.109683	0.207212	0.163812	-0.881564	0.309975
Surface Area	Psychological	Neurosynth	intention	0.424	0.452107	5	-0.134224	0.112928	0.0195003	-0.299651	1.27296
Surface Area	Psychological	Neurosynth	interference	0.0089	0.0214567	4	0.171809	-0.498612	0.191518	1.43274	-0.915471
Surface Area	Psychological	Neurosynth	judgment	0.1194	0.16134	3	0.0887755	0.0207096	0.191745	-1.25351	-0.0111357
Surface Area	Psychological	Neurosynth	knowledge	0.0006	0.00257071	2	-0.0329166	0.550133	-0.44881	-1.67201	0.0303514
Surface Area	Psychological	Neurosynth	language	0.1	0.143334	1	0.210274	0.0922999	-0.248173	-1.11011	-0.708319
Surface Area	Psychological	Neurosynth	language comprehension	0.0399	0.0706407	1	0.355815	-0.043725	-0.519137	-0.878261	-0.504039
Surface Area	Psychological	Neurosynth	learning	0.9266	0.929235	5	-0.0364301	-0.0555443	0.202712	-0.123881	0.391642
Surface Area	Psychological	Neurosynth	listening	0.2238	0.268572	1	0.289716	-0.0526655	-0.54829	-0.365893	-0.293188
Surface Area	Psychological	Neurosynth	localization	0.098	0.141614	2	-0.143519	0.433214	-0.0175185	-0.790778	-0.943423
Surface Area	Psychological	Neurosynth	loss	0.0129	0.0289249	5	-0.127645	0.152246	-0.657659	1.16401	1.20024
Surface Area	Psychological	Neurosynth	maintenance	0.0487	0.0805764	3	0.261317	-0.458507	0.338462	0.229983	-1.02845
Surface Area	Psychological	Neurosynth	manipulation	0.0124	0.0281612	3	0.130485	-0.292618	0.740292	-0.370922	-1.6981
Surface Area	Psychological	Neurosynth	meaning	0.1863	0.229804	1	0.261707	-0.0657263	-0.192364	-0.762625	-0.71554
Surface Area	Psychological	Neurosynth	memory	0.3011	0.341644	2	0.0148702	0.194637	0.0349382	-1.0017	-0.535351
Surface Area	Psychological	Neurosynth	memory retrieval	0.2181	0.262622	5	0.0725178	0.223088	-0.679243	-0.27824	0.410964
Surface Area	Psychological	Neurosynth	mental imagery	0.0005	0.00231462	3	-0.294693	0.0537642	1.33999	-1.0424	-0.78618
Surface Area	Psychological	Neurosynth	monitoring	0.0002	0.00135164	4	0.290442	-0.679037	-0.00530804	1.71722	-0.295132
Surface Area	Psychological	Neurosynth	mood	0.0216	0.04322	5	-0.0272035	-0.172892	-0.364213	1.23294	1.66506
Surface Area	Psychological	Neurosynth	morphology	0.0016	0.0056994	5	-0.115812	0.461731	-1.03724	0.587124	0.670082
Surface Area	Psychological	Neurosynth	motor control	0.2391	0.284756	1	0.285891	-0.242037	-0.0184298	-0.253154	-1.02751
Surface Area	Psychological	Neurosynth	movement	0.189	0.231766	3	0.186543	-0.135108	0.275701	-0.858417	-0.973618
Surface Area	Psychological	Neurosynth	multisensory	0.1187	0.16134	3	-0.0185286	0.0714075	0.49735	-1.01112	-0.972065
Surface Area	Psychological	Neurosynth	naming	0.2913	0.331588	3	-0.0513515	0.14951	0.229719	-0.497472	-1.02799
Surface Area	Psychological	Neurosynth	navigation	0.0452	0.0762111	3	-0.261289	0.294803	0.618508	-0.874338	-0.667358
Surface Area	Psychological	Neurosynth	object recognition	0	0.000160909	3	-0.61177	0.599559	1.17934	-1.30895	-0.697384
Surface Area	Psychological	Neurosynth	pain	0.0058	0.0155814	4	0.15681	-0.261605	-0.70791	1.99958	0.065896
Surface Area	Psychological	Neurosynth	perception	0.1946	0.236742	3	-0.150821	0.223227	0.416304	-0.749263	-0.776183
Surface Area	Psychological	Neurosynth	planning	0.0638	0.0995099	3	0.119803	-0.151584	0.573197	-0.927256	-1.14109
Surface Area	Psychological	Neurosynth	priming	0.0463	0.0776955	3	-0.164513	0.302618	0.392546	-1.15057	-0.522685
Surface Area	Psychological	Neurosynth	psychosis	0.0683	0.105597	4	0.168325	-0.373141	-0.135497	1.14575	-0.0343457
Surface Area	Psychological	Neurosynth	reading	0.1248	0.166101	3	-0.028461	0.132372	0.365727	-0.943239	-0.971338
Surface Area	Psychological	Neurosynth	reasoning	0.3035	0.342174	1	0.26595	-0.345818	0.0849571	-0.256411	-0.0972083
Surface Area	Psychological	Neurosynth	recall	0.4218	0.45112	2	0.100829	0.165634	-0.582133	-0.142661	-0.138426
Surface Area	Psychological	Neurosynth	recognition	0.0021	0.0070466	2	-0.277383	0.637222	0.202288	-1.4254	-1.00934
Surface Area	Psychological	Neurosynth	rehearsal	0.0411	0.0720443	1	0.271817	-0.100433	0.129548	-1.29966	-1.02092
Surface Area	Psychological	Neurosynth	reinforcement learning	0.0132	0.0292271	5	-0.11304	-0.375574	0.34855	1.15301	1.77815
Surface Area	Psychological	Neurosynth	response inhibition	0.0017	0.00587709	4	0.245536	-0.440445	-0.26265	1.49914	-0.523162
Surface Area	Psychological	Neurosynth	response selection	0.0214	0.0430633	4	0.297699	-0.464988	-0.0861811	0.981669	-0.883045
Surface Area	Psychological	Neurosynth	retention	0.6775	0.693175	4	-0.143688	0.116426	0.0984329	0.492579	-0.602689
Surface Area	Psychological	Neurosynth	retrieval	0.3612	0.393441	2	0.0506949	0.226643	-0.264648	-0.719885	-0.490485
Surface Area	Psychological	Neurosynth	reward anticipation	0.0041	0.0121245	4	-0.121523	-0.431157	0.602218	1.33342	0.887653
Surface Area	Psychological	Neurosynth	rhythm	0.2852	0.327806	1	0.283663	-0.0387094	-0.409048	-0.67822	-0.427457
Surface Area	Psychological	Neurosynth	risk	0.0015	0.00551072	4	-0.0662865	-0.188552	-0.379405	1.83231	1.30078
Surface Area	Psychological	Neurosynth	rule	0.1026	0.145879	3	0.231433	-0.541818	0.398977	0.285794	-0.0779639
Surface Area	Psychological	Neurosynth	salience	0.0004	0.00198822	4	-0.131447	-0.307098	-0.0952418	2.139	1.54799
Surface Area	Psychological	Neurosynth	search	0.0003	0.00177	3	-0.282201	0.0934649	1.27388	-1.38337	-0.397743
Surface Area	Psychological	Neurosynth	selective attention	0.0005	0.00231462	3	-0.239532	-0.197355	1.35914	0.0282462	-1.0883
Surface Area	Psychological	Neurosynth	semantic memory	0.0581	0.0925277	2	-0.118987	0.530253	-0.616094	-0.563322	0.159139
Surface Area	Psychological	Neurosynth	sentence comprehension	0.1193	0.16134	1	0.307009	-0.119473	-0.158603	-0.914057	-0.669793
Surface Area	Psychological	Neurosynth	skill	0.0178	0.0373062	3	0.000197933	0.21271	0.282029	-1.71989	-0.313144
Surface Area	Psychological	Neurosynth	sleep	0.058	0.0925277	4	-0.156506	0.0194537	-0.239885	1.41913	0.494753
Surface Area	Psychological	Neurosynth	social cognition	0.0337	0.0611966	5	-0.0897059	0.165345	-0.580301	0.267621	1.89306
Surface Area	Psychological	Neurosynth	spatial attention	0.0005	0.00231462	3	-0.271967	-0.0769901	1.41186	-0.678314	-0.776289
Surface Area	Psychological	Neurosynth	speech perception	0.4876	0.513732	1	0.193779	0.00627209	-0.325133	-0.462861	-0.424289
Surface Area	Psychological	Neurosynth	speech production	0.2059	0.248779	1	0.308828	-0.103606	-0.328145	-0.621014	-0.610002
Surface Area	Psychological	Neurosynth	strategy	0.1105	0.154018	4	0.319765	-0.446686	-0.0944922	0.325043	-0.0605463
Surface Area	Psychological	Neurosynth	strength	0.3567	0.390945	5	0.136022	-0.06966	-0.427556	-0.0697282	1.00317
Surface Area	Psychological	Neurosynth	stress	0.0001	0.000885	4	-0.152094	0.0639303	-0.700676	1.75623	1.56909
Surface Area	Psychological	Neurosynth	sustained attention	0.2777	0.322326	4	0.114009	-0.0627858	-0.505807	0.76903	-0.0285222
Surface Area	Psychological	Neurosynth	task difficulty	0.0603	0.0944679	1	0.358679	-0.214056	-0.0895613	-0.737154	-1.10346
Surface Area	Psychological	Neurosynth	thought	0.2515	0.295796	4	0.00978431	0.0108035	-0.467096	0.969456	0.130964
Surface Area	Psychological	Neurosynth	uncertainty	0.1208	0.161995	5	0.127025	-0.393269	0.0680544	0.532433	1.01545
Surface Area	Psychological	Neurosynth	updating	0.0447	0.0757289	3	-0.00960387	-0.278088	0.884007	-0.420424	-0.37616
Surface Area	Psychological	Neurosynth	utility	0.014	0.0306438	5	0.0104274	-0.0726722	-0.551057	0.71019	1.97789
Surface Area	Psychological	Neurosynth	valence	0.0084	0.0208192	5	0.0310153	-0.139436	-0.657794	1.42464	1.50826
Surface Area	Psychological	Neurosynth	verbal fluency	0.0851	0.125537	4	0.275535	-0.41351	-0.142387	0.691545	-0.25557
Surface Area	Psychological	Neurosynth	visual attention	0	0.000160909	3	-0.419794	0.0795807	1.66321	-1.07221	-0.750107
Surface Area	Psychological	Neurosynth	visual perception	0.0006	0.00257071	3	-0.404956	0.0477439	1.47563	-0.605683	-0.617604
Surface Area	Psychological	Neurosynth	word recognition	0.3413	0.377574	2	-0.0917482	0.285279	0.0164785	-0.581748	-0.680738
Surface Area	Psychological	Neurosynth	working memory	0.0585	0.0925277	1	0.329762	-0.311703	0.245253	-0.843474	-1.05701
Note. Table presents topopgrahical annotation results in the order of biological results for cortical thickness, psychological results for cortical thickness, biological results for surface area, and psychological results for surface area. The reported p-values are two-tailed and were calculated using the spin based test described in the Methods section. Multiple testing correction was applied us…

[truncated: 5 more sheets: Supplementary Data 10, Supplementary Data 11, Supplementary Data 12, Supplementary Data 13, Supplementary Data 14]
